# Supplementary material for: Identifying Neisseria Species by Use of the 50S Ribosomal Protein L6 (rplF) Gene
Source: J Clin Microbiol. 2014 May;52(5):1375–81. doi: 10.1128/JCM.03529-13 (PMC3993661; doi:10.1128/JCM.03529-13)
Supplement: Supplemental material [file JCM.03529-13_zjm999093298sd1.xlsx]

## Sheet: Sheet3
Table S1. Isolates used to validate the rplF assay in vitro.
id (PubMLST)	isolate	species	abcZ	adk	aroE	fumC	gdh	pdhC	pgm	ST (MLST)	rplF allele	rplf genospecies
5547	M982	N. meningitidis	13	5	76	40	312	8	18	3790	1	N. meningitidis
21513	64/92	N. meningitidis	2	3	4	3	8	4	6	11	2	N. meningitidis
21515	F2-A	N. meningitidis	11	5	18	8	11	24	21	22	2	N. meningitidis
5546	2713	N. meningitidis	20	3	132	3	128	11	118	3789	2	N. meningitidis
21397	2717	N. meningitidis	20	3	132	3	128	11	118	3789	2	N. meningitidis
5191	2nd94	N. lactamica	33	65	98	100	162	44	296	3556	6	N. lactamica
21521	P6-A	N. polysaccharea	106	66	40	46	219	43	261	3557	9	N. polysaccharea
5196	P1-A	N. polysaccharea	227	168	285	272	219	43	273	3561	9	N. polysaccharea
5216	P7-A	N. polysaccharea	106	66	288	52	219	43	268	3581	9	N. polysaccharea
5214	LNP 415	N. cinerea	247	167	284	298	283	284	274	3579	10	N. cinerea
19086	CCUG 17913	N. flavescens	244	172	296	285	270	259	276	3576	11	N. subflava
21512	3656	N. flavescens	244	172	296	285	270	259	276	3576	11	N. subflava
5193	15883	N. sp.	225	166	23	255	278	269	271	3558	16	"N. bergeri"
5197	ATCC 9913	N. mucosa	229	181	297	295	271	283	259	3562	17	N. mucosa
5204	ATCC 19243	N. mucosa**	235	176	315	291	273	282	281	3569	21	N. mucosa or N. oralis
5213	14221	N. subflava	246	161	287	284	303	268	284	3578	25	N. subflava
21518	LNP 410	N. subflava	246	161	287	284	303	268	284	3578	25	N. subflava
5356	NP2	N. subflava	264	171	290	269	291	289	283	3708	25	N. subflava
5198	9297	N. mucosa	230	40	316	73	186	140	67	3563	27	N. mucosa
5354	ATCC 19696	N. mucosa	233	178	311	282	267	287	262	3706	29	N. mucosa
21517	LNP 405	N. mucosa	233	178	311	282	267	287	262	3706	29	N. mucosa
5202	9992	N. subflava	232	179	309	296	281	274	283	3567	31	N. subflava
5212	30008	N. subflava	245	184	291	286	281	270	286	3577	31	N. subflava
21510	2nd148	N. lactamica	275	191	329	305	311	46	300	3788	33	N. lactamica
5199	LNP 407	N. subflava	231	180	306	297	269	277	260	3564	40	N. subflava
5200	0523/93	N. subflava***	231	180	306	267	269	271	260	3565	40	N. subflava
5201	NP3	N. subflava***	231	180	306	271	269	277	260	3566	40	N. subflava
21519	NP6	N. subflava***	231	180	306	271	269	277	260	3566	40	N. subflava
21520	NP8	N. subflava***	231	180	306	271	269	277	260	3566	40	N. subflava
21516	LNP 3835	N. subflava	241	162	292	273	277	na	270	*	42	N. subflava
5203	NP0	N. subflava	234	177	305	281	272	276	263	3568	43	N. subflava
5194	87043	N. polysaccharea	226	169	286	270	268	255	28	3559	44	N. polysaccharea
5195	89356	N. polysaccharea	226	165	289	270	268	273	28	3560	44	N. polysaccharea
5209	P8-A	N. polysaccharea	242	173	40	301	279	257	282	3574	44	N. polysaccharea
5541	2nd 1	N. lactamica	54	190	328	66	141	69	88	3784	51	N. lactamica
5543	1st 48	N. lactamica	273	189	42	306	165	294	299	3786	52	N. lactamica
21511	2nd153	N. lactamica	273	189	42	306	165	294	299	3786	52	N. lactamica
5207	0533/93	N. subflava	239	175	304	293	284	272	267	3572	53	N. subflava
5355	LNP 3834	N. mucosa	236	170	317	268	274	288	264	3707	54	N. mucosa
5206	NP4	N. subflava	238	163	294	300	275	278	266	3571	56	N. subflava
5208	NP5	N. sp.	240	186	307	278	276	279	269	3573	57	N. subflava
5210	NP7	N. sp.	243	174	295	283	280	258	272	3575	58	N. subflava
5215	Nmu0	N. subflava	250	159	308	299	282	275	285	3580	59	N. subflava
20516	CCUG 2043	N. elongata subsp. elongata	248	160	607	292	586	550	549	9906	60	N. elongata subsp. elongata
na. not available. * Unable to assign.
** originally identified as N. subflava. Reclassified as N. mucosa using rMLST
*** originally identified as N. sicca
