# Supplementary material for: Identifying Neisseria Species by Use of the 50S Ribosomal Protein L6 (rplF) Gene
Source: J Clin Microbiol. 2014 May;52(5):1375–81. doi: 10.1128/JCM.03529-13 (PMC3993661; doi:10.1128/JCM.03529-13)
Supplement: Supplemental material [file JCM.03529-13_zjm999093298sd2.xlsx]

## Sheet: alleles
id	isolate	aliases	country	country..continent	region	year	epidemiological_year	age_yr	age_mth	sex	disease	source	epidemiology	species	comments	'rplF	id (rplF species)	genospecies (rplF species)
19940	CCUG 808	Berger NA10; CIP 72.15; NA10; NCTC 10212	Germany	Europe	Heidelberg	1960						other		Neisseria animalis	Type strain. Genome sequenced at Sanger Institute.	76	76	Neisseria animalis
21039	CCUG 38158	RSO 9705-02754	Sweden	Europe	Orebro	1997						blood		Neisseria bacilliformis	Genome sequenced at Sanger Institute. rMLST species = N. bacilliformis	46	46	Neisseria bacilliformis
19077	CCUG 50858 T	ATCC BAA-1200; MDA 2833	USA	North America	Houston	2003					other	other		Neisseria bacilliformis	Obtained from CCUG, Sweden. Genome sequenced at Sanger Institute. Type strain	49	49	Neisseria bacilliformis
5193	15883	85322; CCUG 18163; Berger 15883; CCUG 18032; LCDC 85322; P2; P3	Germany	Europe		1985					carrier			Neisseria sp.	Deposited by: U.Berger, Heidelberg, Germany. Obtained from CCUG, Sweden. Genome sequenced at Sanger Institute. Original species designation: N. polysaccharea. Suggested name using rMLST speciation: "N. bergeri".	16	16	Neisseria bergeri
19078	CCUG 56775 T	ATCC 14687; Berger H6; CIP 103347; DSM 18000; H6; LMG 8383; LMG 8386; NCTC 10296; tc 10296	Germany	Europe	Hamburg	1962						other		Neisseria canis	Obtained from CCUG, Sweden. Genome sequenced at Sanger Institute. Type strain	48	48	Neisseria canis
5214	LNP 415		Germany	Europe		1962					carrier			Neisseria cinerea	From a collection of non-pathogens provided by Odile Harrison, Aventis Pasteur, Lyon. Original source: Pasteur	10	10	Neisseria cinerea
19079	CCUG 346 T	159/62	Unknown											Neisseria cinerea	Obtained from CCUG, Sweden. Genome sequenced at Sanger Institute.	19	19	Neisseria cinerea
19080	CCUG 5746		Sweden	Europe	Gothenburg	1977						other		Neisseria cinerea	Obtained from CCUG, Sweden. Genome sequenced at Sanger Institute.	20	20	Neisseria cinerea
19088	CCUG 28662	SBL NK238; Umea AD 4282/91	Sweden	Europe	Umea	1991						other		Neisseria cinerea	Obtained from CCUG, Sweden. Genome sequenced at Sanger Institute.Original species designation: N. flavescens.	45	45	Neisseria cinerea
21041	CCUG 53043	911*465/06; 961*114/06; 962*135/06; BII-63507/06	Sweden	Europe	Boras	2006								Neisseria cinerea	Sent to CCUG by: G.Oman, PHLS, Boras, Sweden. Genome sequenced at Sanger Institute.	74	74	Neisseria cinerea
19083	CCUG 53898	ATCC 700276; CIP 106968; Dent SHI/3848; V33	Unknown									other		Neisseria dentiae	Obtained from CCUG, Sweden. Genome sequenced at Sanger Institute. Type strain	47	47	Neisseria dentiae
21042	CCUG 4554	Berger 180; Bovre 27	Other									throat swab		Neisseria elongata	Sent to CCUG by: U. Berger, Heidelberg, Germany. Described as subspecies intermedia. Genome sequenced at Sanger Institute.	37	37	Neisseria elongata
20516	CCUG 2043T	ATCC 25295; BOVRE M2; CCUG 2130 A; CIP 72.27; DSM 17712; Holten M2; LMG 5124; M2; NCTC 10660	Unknown								other	throat swab		Neisseria elongata subsp. elongata	Type strain Genome sequenced by the Sanger Institute, Cambridge. Unpublished data (Julia Bennett).	60	60	Neisseria elongata subsp. elongata
14740	ATCC 29315	ATCC 29315; CCUG 6508; CIP 82.85; NCTC 11050	Unknown											Neisseria elongata subsp. glycolytica	Type strain. Genome sequenced at Washington University Genome Center, USA.	15	15	Neisseria elongata subsp. glycolytica
20515	CCUG 30802T	ATCC 49377; B1019; B109; CIP 103511; NCTC 12736	USA	North America	South Carolina						other	blood		Neisseria elongata subsp. nitroreducens	Type strain Genome sequenced by the Sanger Institute, Cambridge.Unpublished data (Julia Bennett).	75	75	Neisseria elongata subsp. nitroreducens
21512	3656		US			1930								Neisseria flavescens	From a collection of non-pathogens provided by Odile Harrison, Aventis Pasteur, Lyon. Original source: NCTC	11	11	Neisseria flavescens
2855	FA1090		Unknown											Neisseria gonorrhoeae	Genome sequenced at University of Oklahoma.	5	5	Neisseria gonorrhoeae
7159	FA19		Unknown											Neisseria gonorrhoeae	Genome sequenced at Broad Institute.	7	7	Neisseria gonorrhoeae
1790	8206		UK	Europe		2000					carrier		carrier	Neisseria lactamica	Genome sequenced at Sanger Institute.	6	6	Neisseria lactamica
1772	014-24		UK	Europe		1998					carrier		carrier	Neisseria lactamica	Genome sequenced at Sanger Institute.	32	32	Neisseria lactamica
21510	2nd148		Oman	Asia		2000								Neisseria lactamica	From a collection of non-pathogens provided by Odile Harrison, Aventis Pasteur, Lyon.	33	33	Neisseria lactamica
1777	049-12		UK	Europe		1998					carrier		carrier	Neisseria lactamica	Genome sequenced at Sanger Institute	34	34	Neisseria lactamica
5543	1st 48		Oman	Asia		2000					carrier	throat swab		Neisseria lactamica	From a collection of non-pathogens provided by Odile Harrison, Aventis Pasteur, Lyon. Original source: D. Caugant	52	52	Neisseria lactamica
5541	2nd 1		Oman	Asia		2000					carrier	throat swab		Neisseria lactamica	From a collection of non-pathogens provided by Odile Harrison, Aventis Pasteur, Lyon. Original source: D. Caugant	51	51	Neisseria lactamica?
1	A4/M1027	B1; Z1001	USA	North America		1937					invasive (unspecified/other)		epidemic	Neisseria meningitidis	Pili IIb	1	1	Neisseria meningitidis
21515	F2-A		Other											Neisseria meningitidis	From a collection of non-pathogens provided by Odile Harrison, Aventis Pasteur, Lyon. Original source: B Spratt	2	2	Neisseria meningitidis
237	H44/76	44/76-3; Z3842	Norway	Europe		1976					invasive (unspecified/other)		epidemic	Neisseria meningitidis		3	3	Neisseria meningitidis
30	14	alpha14	Germany	Europe	Volkach	1999		18			carrier	throat swab	endemic	Neisseria meningitidis	Bavarian carriage study. Genome sequenced.	4	4	Neisseria meningitidis
403	BZ 147	Z4667	The Netherlands	Europe		1963					invasive (unspecified/other)			Neisseria meningitidis		8	8	Neisseria meningitidis
655	E32	Z6428	Norway	Europe		1988					carrier			Neisseria meningitidis		18	18	Neisseria meningitidis
21043	CCUG 26474	CIP 5956; Fleming 6; ITM 3378; NCTC 4591	UK	Europe	England							throat swab		Neisseria mucosa	Genome sequenced at Sanger Institute. Orignal species definition = Neisseria pharyngis var. siccus. rMLST species = N. mucosa	13	13	Neisseria mucosa
3565	ATCC 25996	DSM 4631; M26; NCTC 10774	Unknown											Neisseria mucosa	Partial genome available. Genome sequenced at Washington University Genome Center, USA.	14	14	Neisseria mucosa
5197	ATCC 9913	9913; CIP52.179	USA	North America		1952					carrier			Neisseria sicca	Sent to CCUG by: Pienta P. ATCC, Rockville, USA. Barrett and Sneath classification: Phenon 11 Q31. Genome sequenced at Sanger Institute.	17	17	Neisseria mucosa
19089	CCUG 41451 T	ATCC 33926; CIP 103346; M-740; Vedros M740	Unknown								carrier	other	carrier	Neisseria macacae	Obtained from CCUG, Sweden. Genome sequenced at Sanger Institute. Type strain	22	22	Neisseria mucosa
5198	9297	NRL9297	Unknown								carrier			Neisseria mucosa	From a collection of non-pathogens provided by Odile Harrison, Aventis Pasteur, Lyon. Original source: (Aventis)	27	27	Neisseria mucosa
19093	CCUG 32036	LNP 12896	Sweden	Europe	Goteborg	1993					carrier	other	carrier	Neisseria mucosa	Obtained from CCUG, Sweden. Genome sequenced at Sanger Institute. Original species designation: N. perflava. Clusters with N. mucosa using rMLST speciation.	28	28	Neisseria mucosa
5354	ATCC 19696	19696; CCUG 26877T; NCTC 12978	France	Europe		1959					carrier			Neisseria mucosa	Type strain. Genome sequenced at Sanger Institute.	29	29	Neisseria mucosa
19094	CCUG 32112	LNP 12897	Sweden	Europe	Gothenburg	1993						blood		Neisseria mucosa	Obtained from CCUG, Sweden. Genome sequenced at Sanger Institute. Original species designation: N. perflava. Clusters with N. mucosa using rMLST speciation.	30	30	Neisseria mucosa
19099	CCUG 431	CIP 52183; Pelczar 1485	Unknown											Neisseria sicca	Obtained from CCUG, Sweden. Genome sequenced at Sanger Institute.	35	35	Neisseria mucosa
21061	CCUG 17327		Sweden	Europe	Gothenburg	1985								Neisseria mucosa	Sent to CCUG by: Gen.Diagn.Dept., PHL, Gothenburg, Sweden. Source: Human wound, child	41	41	Neisseria mucosa
5355	LNP 3834		Unknown								carrier			Neisseria sicca	From a collection of non-pathogens provided by Odile Harrison, Aventis Pasteur, Lyon. Original source: Pasteur	54	54	Neisseria mucosa
19091	CCUG 26878 T	ATCC 25999; Berger M3; CIP 73 14; NCTC 10777	Unknown								carrier	other	carrier	Neisseria oralis	Obtained from CCUG, Sweden. Genome sequenced at Sanger Institute. Type strain of "Neisseria mucosa var. heidelbergensis". Now renamed N. oralis.	21	21	Neisseria mucosa or Neisseria oralis
21045	CCUG 10421		Sweden	Europe	Skovde	1980						other		Neisseria oralis	Genome sequenced at Sanger Institute. Orignal species definition = N. mucosa. rMLST species = N. oralis. Same species as "N.mucosa subsp. heidelbergensis"	26	26	Neisseria oralis
21046	CCUG 804	Berger M33	Other									other		Neisseria oralis	Sent to CCUG by: U.Berger, Heidelberg, Germany. Genome sequenced at Sanger Institute. Original species definition = N. mucosa. rMLST species = N. oralis. Same species as "N. mucosa subsp. heidelbergensis"	36	36	Neisseria oralis
21044	F0314		Other											Neisseria oralis	Human Microbiome Project (HMP) Reference Genome. Same species as "N. mucosa subsp. heidelbergensis"	68	68	Neisseria oralis
21521	P6-A		UK	Europe										Neisseria polysaccharea	From a collection of non-pathogens provided by Odile Harrison, Aventis Pasteur, Lyon. Original source: B Spratt	9	9	Neisseria polysaccharea
21047	CCUG 4790	ATCC 29259; Berger Ffm	Other									sputum		Neisseria polysaccharea	Sent to CCUG by: U.Berger,Heidelberg,Germany <W.Stille. Genome sequenced at Sanger Institute. Original species definition = N. sicca. rMLST species = N. polysaccharea	39	39	Neisseria polysaccharea
5194	87043	CR12	Canada	North America	Calgary	1987					carrier			Neisseria polysaccharea	From a collection of non-pathogens provided by Odile Harrison, Aventis Pasteur, Lyon. Original source: R Tzang, Canada	44	44	Neisseria polysaccharea
21048	871		Other											Neisseria shayeganii	Type strain. Downloaded from Genbank. Reference genome for the Human Microbiome Project. Human Genome Sequencing Center, Baylor College of Medicine,Houston, TX 77030, USA	78	78	Neisseria shayeganii
21062	CCUG 21444	OMGS 0370	Sweden	Europe	Gothenburg	1987								Neisseria sp.	Original species definition: N. cinerea. rMLST speciation suggests that this is a distinct, novel species most closely related to N. bacilliformis	50	50	Neisseria sp. (novel)
14733	NJ9703		Unknown											Neisseria subflava		12	12	Neisseria subflava
19103	CCUG 800	Berger 158	Unknown											Neisseria subflava	Obtained from CCUG, Sweden. Genome sequenced at Sanger Institute.	23	23	Neisseria subflava
21518	LNP 410		Other											Neisseria subflava	From a collection of non-pathogens provided by Odile Harrison, Aventis Pasteur, Lyon.	25	25	Neisseria subflava
5202	9992	NRL9992	Unknown								carrier			Neisseria subflava	From a collection of non-pathogens provided by Odile Harrison, Aventis Pasteur, Lyon. Original source: (Aventis)	31	31	Neisseria subflava
19084	CCUG 4788	Berger H103	Unknown											Neisseria subflava	Obtained from CCUG, Sweden. Genome sequenced at Sanger Institute. Original species designation: N. flava.	38	38	Neisseria subflava
19101	CCUG 24918	CCM 4404; Karolinska II15	Sweden	Europe	Stockholm	1989					carrier	other	carrier	Neisseria subflava	Obtained from CCUG, Sweden. Genome sequenced at Sanger Institute. Original species designation: N. sicca. Clusters with N. subflava using rMLST speciation.	40	40	Neisseria subflava
19102	CCUG 23930 T	ATCC 49275; Berger h231; CCM 4407; CCUG 33675; CIP 103343; Knapp CDN-17; LMG 5313; LMG 5921; NRL 30017	Unknown								carrier	throat swab	carrier	Neisseria subflava	Obtained from CCUG, Sweden. Genome sequenced at Sanger Institute. Type strain	42	42	Neisseria subflava
5203	NP0		Spain	Europe							carrier			Neisseria subflava	From a collection of non-pathogens provided by Odile Harrison, Aventis Pasteur, Lyon. Original source: C. Ferreiros (Spain). Original species designation "N. perflava".	43	43	Neisseria subflava
5207	0533/93		Czech Republic	Europe		1993					carrier			Neisseria subflava	From a collection of non-pathogens provided by Odile Harrison, Aventis Pasteur, Lyon. Original source: P. Kriz (Czech)	53	53	Neisseria subflava
5206	NP4		Spain	Europe							carrier			Neisseria subflava	From a collection of non-pathogens provided by Odile Harrison, Aventis Pasteur, Lyon. Original source: C. Ferreiros (Spain). Original species designation "N. perflava".	56	56	Neisseria subflava
5208	NP5		Spain	Europe							carrier			Neisseria subflava	From a collection of non-pathogens provided by Odile Harrison, Aventis Pasteur, Lyon. Original source: C. Ferreiros (Spain). Original species designation "N. perflava".	57	57	Neisseria subflava
21060	C102		Other											Neisseria subflava	Human Microbiome Project (HMP) Reference Genome. Original species designation: N. mucosa. Species by rMLST speciation: N. subflava.	58	58	Neisseria subflava
5215	Nmu0		Spain	Europe							carrier			Neisseria subflava	From a collection of non-pathogens provided by Odile Harrison, Aventis Pasteur, Lyon. Original source: C. Ferreiros (Spain). Original species designation "N. flava".	59	59	Neisseria subflava
21049	9715		Other									other		Neisseria wadsworthii	Type strain. Downloaded from Genbank. Reference genome for the Human Microbiome Project. Human Genome Sequencing Center, Baylor College of Medicine,Houston, TX 77030, USA	77	77	Neisseria wadsworthii
19107	CCUG 4007 T	ATCC 51410; CCUG 33675; CIP 103940; DSM 17688; ISL 775/91; LMG 5135; NCTC 12742	Sweden	Europe	Goteborg	1974						other		Neisseria weaveri	Obtained from CCUG, Sweden. Genome sequenced at Sanger Institute. Type strain	24	24	Neisseria weaveri

## Sheet: original 290 isolates
id	isolate	aliases	country	country..continent	region	year	age_yr	disease	source	species	serogroup	rplF Sanger sequenced	comments	ST (MLST)	id (rplF species)	genospecies (rplF species)	references
19940	CCUG 808	Berger NA10; CIP 72.15; NA10; NCTC 10212	Germany	Europe	Heidelberg	1960			other	Neisseria animalis			Type strain. Genome sequenced at Sanger Institute.		76	Neisseria animalis
21038	CCUG 30380		Sweden	Europe	Goteborg	1992			other	Neisseria bacilliformis			Sent to CCUG by: R. Priwin, Hosp.Infect.Ctrl.Lab., Goteborg, Sweden. Source: human bronchus. Genome sequenced by Sanger Centre. Original species definition = Neisseria parelongata. rMLST species = N. bacilliformis		49	Neisseria bacilliformis
19077	CCUG 50858 T	ATCC BAA-1200; MDA 2833	USA	North America	Houston	2003		other	other	Neisseria bacilliformis			Obtained from CCUG, Sweden. Genome sequenced at Sanger Institute. Type strain	9330	49	Neisseria bacilliformis	16455901; 22422752
21039	CCUG 38158	RSO 9705-02754	Sweden	Europe	Orebro	1997			blood	Neisseria bacilliformis			Genome sequenced at Sanger Institute. rMLST species = N. bacilliformis		46	Neisseria bacilliformis
21040	CCUG 50611	911*084/05; 956*007; 961*017/05; 962*037/05; Vax B-7128I/05	Sweden	Europe	Vaxjo	2005			blood	Neisseria bacilliformis			Sent to CCUG by: L. Bieber & L. Karmenstad, PHLS,Vaxjo, Sweden. Genome sequenced at Sanger Institute.		49	Neisseria bacilliformis
5193	15883	85322; CCUG 18163; Berger 15883; CCUG 18032; LCDC 85322; P2; P3	Germany	Europe		1985		carrier		Neisseria sp.		yes	Deposited by: U.Berger, Heidelberg, Germany. Obtained from CCUG, Sweden. Genome sequenced at Sanger Institute. Original species designation: N. polysaccharea. Suggested name using rMLST speciation: "N. bergeri".	3558	16	Neisseria bergeri	22422752
19078	CCUG 56775 T	ATCC 14687; Berger H6; CIP 103347; DSM 18000; H6; LMG 8383; LMG 8386; NCTC 10296; tc 10296	Germany	Europe	Hamburg	1962			other	Neisseria canis			Obtained from CCUG, Sweden. Genome sequenced at Sanger Institute. Type strain		48	Neisseria canis	22422752
21041	CCUG 53043	911*465/06; 961*114/06; 962*135/06; BII-63507/06	Sweden	Europe	Boras	2006				Neisseria cinerea			Sent to CCUG by: G.Oman, PHLS, Boras, Sweden. Genome sequenced at Sanger Institute.		74	Neisseria cinerea
19081	CCUG 25879		Sweden	Europe	Goteborg	1989			other	Neisseria cinerea			Obtained from CCUG, Sweden. Genome sequenced at Sanger Institute.	9333	10	Neisseria cinerea	22422752
19080	CCUG 5746		Sweden	Europe	Goteborg	1977			other	Neisseria cinerea			Obtained from CCUG, Sweden. Genome sequenced at Sanger Institute.	9332	20	Neisseria cinerea	22422752
19088	CCUG 28662	SBL NK238; Umea AD 4282/91	Sweden	Europe	Umea	1991			other	Neisseria cinerea			Obtained from CCUG, Sweden. Genome sequenced at Sanger Institute.Original species designation: N. flavescens.	9338	45	Neisseria cinerea	22422752
5214	LNP 415		Germany	Europe		1962		carrier		Neisseria cinerea		yes	From a collection of non-pathogens provided by Odile Harrison, Aventis Pasteur, Lyon. Original source: Pasteur	3579	10	Neisseria cinerea
14731	ATCC 14685	CCUG 2156; CIP 73.16; DSM 4630; LMG 8380; NCTC 10294	Unknown							Neisseria cinerea			Type strain. Genome sequenced at Washington University Genome Center, USA.	3579	10	Neisseria cinerea	20676376; 22422752
19079	CCUG 346 T	159/62	Unknown							Neisseria cinerea			Obtained from CCUG, Sweden. Genome sequenced at Sanger Institute.	9331	19	Neisseria cinerea	22422752
19082	CCUG 27178 A	NRL 35, 908	Unknown			1983			other	Neisseria cinerea			Obtained from CCUG, Sweden. Genome sequenced at Sanger Institute.	9334	19	Neisseria cinerea	22422752
19083	CCUG 53898	ATCC 700276; CIP 106968; Dent SHI/3848; V33	Unknown						other	Neisseria dentiae			Obtained from CCUG, Sweden. Genome sequenced at Sanger Institute. Type strain	9335	47	Neisseria dentiae	8987719; 22422752
21042	CCUG 4554	Berger 180; Bovre 27	Other						throat swab	Neisseria elongata			Sent to CCUG by: U. Berger, Heidelberg, Germany. Described as subspecies intermedia. Genome sequenced at Sanger Institute.		37	Neisseria elongata
20516	CCUG 2043T	ATCC 25295; BOVRE M2; CCUG 2130 A; CIP 72.27; DSM 17712; Holten M2; LMG 5124; M2; NCTC 10660	Unknown					other	throat swab	Neisseria elongata subsp. elongata		yes	Type strain Genome sequenced by the Sanger Institute, Cambridge. Unpublished data (Julia Bennett).	9906	60	Neisseria elongata subsp. elongata
14740	ATCC 29315	ATCC 29315; CCUG 6508; CIP 82.85; NCTC 11050	Unknown							Neisseria elongata subsp. glycolytica			Type strain. Genome sequenced at Washington University Genome Center, USA.	9806	15	Neisseria elongata subsp. glycolytica	20676376; 22422752
20515	CCUG 30802T	ATCC 49377; B1019; B109; CIP 103511; NCTC 12736	USA	North America	South Carolina			other	blood	Neisseria elongata subsp. nitroreducens			Type strain Genome sequenced by the Sanger Institute, Cambridge.Unpublished data (Julia Bennett).	9905	75	Neisseria elongata subsp. nitroreducens
19086	CCUG 17913 T	155; ATCC 13120; Branham N155; CCUG 345; CIP 73.15; IID 592; LMG 5297; LMG 5319; N155; NCTC 8263	USA	North America	Chicago				CSF	Neisseria flavescens		yes	Obtained from CCUG, Sweden. Genome sequenced at Sanger Institute. Type strain	3576	11	Neisseria flavescens	22422752
21512	3656		US			1930				Neisseria flavescens		yes	From a collection of non-pathogens provided by Odile Harrison, Aventis Pasteur, Lyon. Original source: NCTC	3576	11	Neisseria flavescens
14732	NRL30031	H210	Unknown							Neisseria flavescens			Genome sequenced at Washington University Genome Center, USA.	3576	11	Neisseria flavescens	20676376; 22422752
19087	CCUG 806	ATCC 13117; Berger 3; Branham N159	Unknown							Neisseria flavescens			Obtained from CCUG, Sweden. Genome sequenced at Sanger Institute.	3576	11	Neisseria flavescens	22422752
2855	FA1090		Unknown							Neisseria gonorrhoeae			Genome sequenced at University of Oklahoma.	1899	5	Neisseria gonorrhoeae	17825091; 21092259; 22422752
7159	FA19		Unknown							Neisseria gonorrhoeae			Genome sequenced at Broad Institute.	1892	7	Neisseria gonorrhoeae	17825091
13685	NCCP11945		South Korea	Asia					other	Neisseria gonorrhoeae			Isolate from vaginal smear. Genome sequenced at Centers for Infectious Diseases, Seoul, Korea.	1901	7	Neisseria gonorrhoeae	18586945; 21092259; 22422752
14729	MS-11		Unknown							Neisseria gonorrhoeae				6959	7	Neisseria gonorrhoeae	22422752
15698	DGI2		USA	North America						Neisseria gonorrhoeae			Genome sequenced at Broad Institute.	8421	7	Neisseria gonorrhoeae
15935	PID24		USA	North America						Neisseria gonorrhoeae				8418	7	Neisseria gonorrhoeae	22422752
15936	DGI18		USA	North America						Neisseria gonorrhoeae				8418	7	Neisseria gonorrhoeae	22422752
15937	FA6140		USA	North America						Neisseria gonorrhoeae				1927	7	Neisseria gonorrhoeae	22422752
21065	TCDC-NG08107		Other			2008				Neisseria gonorrhoeae			sequencing centre: CDC	7363	7	Neisseria gonorrhoeae	21257765
21066	PID18		Other							Neisseria gonorrhoeae			sequencing centre: Broad Institute	1926	7	Neisseria gonorrhoeae
21067	1291		Other							Neisseria gonorrhoeae			sequencing centre: Broad Institute	8422	7	Neisseria gonorrhoeae
21068	PID1		Other							Neisseria gonorrhoeae			sequencing centre: Broad Institute	10154	7	Neisseria gonorrhoeae
21069	35/02		Sweden	Europe						Neisseria gonorrhoeae			sequencing centre: Broad Institute	7363	7	Neisseria gonorrhoeae
21070	F62		Other							Neisseria gonorrhoeae			sequencing centre: Broad Institute	1900	7	Neisseria gonorrhoeae
21071	SK-92-679		Other						blood	Neisseria gonorrhoeae			sequencing centre: Broad Institute	6715	7	Neisseria gonorrhoeae
21072	SK-93-1035		Other						blood	Neisseria gonorrhoeae			sequencing centre: Broad Institute	1595	7	Neisseria gonorrhoeae
21073	PID332		Other							Neisseria gonorrhoeae			sequencing centre: Broad Institute	1594	7	Neisseria gonorrhoeae
4945	Y92-1009		UK	Europe	Londonderry, Northern Ireland	1992		carrier	throat swab	Neisseria lactamica			MRU vaccine strain sent by A.Gorringe, HPA, Porton Down, UK	3493	6	Neisseria lactamica	12065503; 16682101; 19553555
8778	004-12		UK	Europe	Oxfordshire, England	1997		carrier	throat swab	Neisseria lactamica			Genome sequenced at Sanger Institute.	595	6	Neisseria lactamica	15784588; 17825091
8837	017-02		UK	Europe	Oxfordshire, England	1997		carrier	throat swab	Neisseria lactamica			Genome sequenced at Sanger Institute.	608	6	Neisseria lactamica	15784588; 17825091
8851	020-06		UK	Europe	Oxfordshire, England	1997		carrier	throat swab	Neisseria lactamica			Genome sequenced at Sanger Institute	640	6	Neisseria lactamica	15784588; 17825091; 21092259; 22422752
5191	2nd94		Oman	Asia		2000		carrier		Neisseria lactamica		yes	From a collection of non-pathogens provided by Odile Harrison, Aventis Pasteur, Lyon. Original source: D. Caugant	3556	6	Neisseria lactamica
21510	2nd148		Oman	Asia		2000				Neisseria lactamica		yes	From a collection of non-pathogens provided by Odile Harrison, Aventis Pasteur, Lyon.	3788	33	Neisseria lactamica
5543	1st 48		Oman	Asia		2000		carrier	throat swab	Neisseria lactamica		yes	From a collection of non-pathogens provided by Odile Harrison, Aventis Pasteur, Lyon. Original source: D. Caugant	3786	52	Neisseria lactamica
21511	2nd153		Oman	Asia		2000				Neisseria lactamica		yes	From a collection of non-pathogens provided by Odile Harrison, Aventis Pasteur, Lyon.	3786	52	Neisseria lactamica
1790	8206		UK	Europe		2000		carrier		Neisseria lactamica			Genome sequenced at Sanger Institute.	604	6	Neisseria lactamica	15784588; 17825091; 22422752
5544	ATCC 23970	23970	USA	North America		1969		carrier	throat swab	Neisseria lactamica			Type strain. Genome sequenced at Washington University Genome Center, USA.	3787	6	Neisseria lactamica
1772	014-24		UK	Europe		1998		carrier		Neisseria lactamica			Genome sequenced at Sanger Institute.	586	32	Neisseria lactamica	15784588; 17825091; 21092259; 22422752
1787	09002S1		UK	Europe		1999		carrier		Neisseria lactamica			Genome sequenced at Sanger Institute.	601	32	Neisseria lactamica	15784588; 17825091; 22422752
1771	030-24		UK	Europe		1999		carrier		Neisseria lactamica			Genome sequenced at Sanger Institute.	585	33	Neisseria lactamica	15784588; 17825091; 22422752
1777	049-12		UK	Europe		1998		carrier		Neisseria lactamica			Genome sequenced at Sanger Institute	591	34	Neisseria lactamica	15784588; 17825091
5541	2nd 1		Oman	Asia		2000		carrier	throat swab	Neisseria lactamica		yes	From a collection of non-pathogens provided by Odile Harrison, Aventis Pasteur, Lyon. Original source: D. Caugant	3784	51	Neisseria lactamica?
12672	53442		China	Asia	Anhui Province	2004		invasive (unspecified/other)	CSF	Neisseria meningitidis	C		genome strain	4821	2	Neisseria meningitidis	18031983; 21092259; 22422752
653	91/40	Z6426	New Zealand	Oceania	Auckland	1991	16	meningitis	CSF	Neisseria meningitidis	B			42	8	Neisseria meningitidis	9501229; 12855736; 15385499; 15537808; 17825091; 19643763
19380	M20899		USA	North America	CA	2009		invasive (unspecified/other)		Neisseria meningitidis	Y			1624	2	Neisseria meningitidis	20519285
644	L93/4286	Z6417	UK	Europe	England	1993		invasive (unspecified/other)		Neisseria meningitidis	C			11	1	Neisseria meningitidis	9501229; 10565901; 12855736; 15339342; 15385499; 15537808; 17825091; 19643763; 22785191
90	CN100	B534; Z1534	UK	Europe	England	1941		invasive (unspecified/other)	CSF	Neisseria meningitidis	A			21	2	Neisseria meningitidis	1452360; 9501229; 12855736; 15339342; 15537808; 17825091; 19643763; 21092259
638	G2136	Z6411	UK	Europe	England	1986		invasive (unspecified/other)		Neisseria meningitidis	B			8	2	Neisseria meningitidis	9501229; 12855736; 15339342; 15385499; 15537808; 17825091; 19643763; 21368196
642	312 901	Z6415	UK	Europe	England	1996		invasive (unspecified/other)		Neisseria meningitidis	C			8	2	Neisseria meningitidis	9501229; 12855736; 15385499; 15537808; 17825091; 19643763
14627	M20918		USA	North America	IA	2009			CSF	Neisseria meningitidis	A			4789	1	Neisseria meningitidis	20519285
19374	M16917		USA	North America	IL	2007		invasive (unspecified/other)		Neisseria meningitidis	NG			11	1	Neisseria meningitidis	20519285
19376	M17277		USA	North America	MD	2006		carrier		Neisseria meningitidis	NG			5916	8	Neisseria meningitidis	20519285
19377	M17661		USA	North America	MI	2008		invasive (unspecified/other)		Neisseria meningitidis	W-135			11	1	Neisseria meningitidis	20519285
451	14/1455	Z4717	Russia	Asia	Moscow	1970		invasive (unspecified/other)	CSF	Neisseria meningitidis	A			5	1	Neisseria meningitidis	9501229; 12855736; 15339342; 15385499; 15537808; 17825091; 19643763
19373	M16207		USA	North America	ND	2007		invasive (unspecified/other)		Neisseria meningitidis	B			162	2	Neisseria meningitidis	20519285
19369	M13519		USA	North America	NY	2005		invasive (unspecified/other)		Neisseria meningitidis	W-135			11	1	Neisseria meningitidis	20519285
19371	M15141		USA	North America	NY	2006		invasive (unspecified/other)		Neisseria meningitidis	C			11	1	Neisseria meningitidis	20519285
19367	M11791		USA	North America	NY	2003		invasive (unspecified/other)		Neisseria meningitidis	Y			23	2	Neisseria meningitidis	20519285
20564	Nm6938		Canada	North America	Ontario	2001	72	invasive (unspecified/other)	blood	Neisseria meningitidis	W-135			22	1	Neisseria meningitidis	22084315
20565	Nm2732		Canada	North America	Ontario	2007	96	invasive (unspecified/other)	blood	Neisseria meningitidis	W-135			22	1	Neisseria meningitidis	22084315
20568	Nm1140		Canada	North America	Ontario	2009	10	invasive (unspecified/other)	blood	Neisseria meningitidis	NG			1136	1	Neisseria meningitidis	22084315
20562	Nm8187		Canada	North America	Ontario	2002	77	invasive (unspecified/other)	blood	Neisseria meningitidis	Y			3923	2	Neisseria meningitidis	22084315
20563	Nm3127		Canada	North America	Ontario	2006	73	invasive (unspecified/other)	blood	Neisseria meningitidis	Y			3980	2	Neisseria meningitidis	22084315
20566	Nm8663		Canada	North America	Ontario	2002	80	invasive (unspecified/other)	blood	Neisseria meningitidis	Y			23	2	Neisseria meningitidis	22084315
20567	Nm6756		Canada	North America	Ontario	2008	73	invasive (unspecified/other)	blood	Neisseria meningitidis	Y			23	2	Neisseria meningitidis	22084315
19370	M14900		USA	North America	OR	2006		invasive (unspecified/other)		Neisseria meningitidis	Y			1625	2	Neisseria meningitidis	20519285
19366	M10699		USA	North America	OR	2003		invasive (unspecified/other)		Neisseria meningitidis	B			32	3	Neisseria meningitidis	20519285
17881	Z5463BC	NMBI	France	Europe	Paris			invasive (unspecified/other)	blood	Neisseria meningitidis	A		Laboratory-acquired infection.	4	1	Neisseria meningitidis	21386889
9756	275	alpha275	Germany	Europe	Roth	2000	20	carrier	throat swab	Neisseria meningitidis	W-135		Bavarian carriage study. Genome sequenced - 133 unordered pieces.	22	1	Neisseria meningitidis	15776372; 18305155
391	90/18311	Z4631	UK	Europe	Scotland	1990				Neisseria meningitidis	C			11	2	Neisseria meningitidis	8501321; 9501229; 12855736; 15339342; 15385499; 15537808; 17825091; 19643763
654	88/03415	Z6427	UK	Europe	Scotland	1988		invasive (unspecified/other)		Neisseria meningitidis	B			46	8	Neisseria meningitidis	9501229; 12855736; 15339342; 15385499; 15537808; 17825091; 19643763
19365	K1207		Italy	Europe	Veneto region	2007		meningitis	CSF	Neisseria meningitidis	C		Index case of an outbreak characterized by high fatality rate	11	1	Neisseria meningitidis	20675487
19505	S0108		Italy	Europe	Veneto region	2008		meningitis	CSF	Neisseria meningitidis	C		sporadic case	11	1	Neisseria meningitidis	20675487
30	14	alpha14	Germany	Europe	Volkach	1999	18	carrier	throat swab	Neisseria meningitidis	NG		Bavarian carriage study. Genome sequenced.	53	4	Neisseria meningitidis	15776372; 18305155; 21092259; 22422752
2077	153	alpha153	Germany	Europe	Zellerau	1999	16	carrier	throat swab	Neisseria meningitidis	29E		Bavarian carriage study. Genome sequenced - 87 unordered pieces.	60	1	Neisseria meningitidis	15776372; 18305155
5547	M982	2169	USA	North America				invasive (unspecified/other)		Neisseria meningitidis	B	yes	From a collection of Neisseria species provided by Odile Harrison, Aventis Pasteur, Lyon. Original source: Dr Poolman	3790	1	Neisseria meningitidis
5546	2713		China	Asia		1974		invasive (unspecified/other)		Neisseria meningitidis	B	yes	From a collection of Neisseria species provided by Odile Harrison, Aventis Pasteur, Lyon. Original source: D. Caugant	3789	2	Neisseria meningitidis
21397	2717		China	Asia		1974				Neisseria meningitidis		yes	From a collection of non-pathogens provided by Odile Harrison, Aventis Pasteur, Lyon.	3789	2	Neisseria meningitidis
21513	64/92		Argentina	South America		1992		invasive (unspecified/other)		Neisseria meningitidis	B	yes	From a collection of non-pathogens provided by Odile Harrison, Aventis Pasteur, Lyon.	11	2	Neisseria meningitidis
21515	F2-A		Other							Neisseria meningitidis		yes	From a collection of non-pathogens provided by Odile Harrison, Aventis Pasteur, Lyon. Original source: B Spratt	22	2	Neisseria meningitidis
1	A4/M1027	B1; Z1001	USA	North America		1937		invasive (unspecified/other)		Neisseria meningitidis	A		Pili IIb	4	1	Neisseria meningitidis	1452360; 9501229; 12855736; 15339342; 15385499; 15537808; 17825091; 19643763
7	7891	B54; Z1054	Finland	Europe		1975		invasive (unspecified/other)	CSF	Neisseria meningitidis	A		Pili I,IIa	5	1	Neisseria meningitidis	1452360; 9501229; 12855736; 15385499; 15537808; 17825091; 19643763
19	S3131	B213; Z1213	Ghana	Africa		1973		invasive (unspecified/other)		Neisseria meningitidis	A			4	1	Neisseria meningitidis	9501229; 12855736; 15339342; 15385499; 15537808; 17825091; 19643763
24	S4355	B227; Z1227	Denmark	Europe		1974		invasive (unspecified/other)	CSF	Neisseria meningitidis	A		Pili I,IIa	5	1	Neisseria meningitidis	1452360; 9501229; 12855736; 15339342; 15385499; 15537808; 17825091; 19643763
31	10	B269; Z1269	Burkina Faso	Africa		1963		invasive (unspecified/other)		Neisseria meningitidis	A			4	1	Neisseria meningitidis	1452360; 9501229; 12855736; 15385499; 15537808; 17825091; 19643763
35	26	B278; Z1278	Niger	Africa		1963		invasive (unspecified/other)		Neisseria meningitidis	A			4	1	Neisseria meningitidis	9501229; 12855736; 15339342; 15385499; 15537808; 17825091; 19643763
46	255	B318; Z1318	Burkina Faso	Africa		1966		invasive (unspecified/other)	CSF	Neisseria meningitidis	A			4	1	Neisseria meningitidis	1452360; 9501229; 12855736; 15385499; 15537808; 17825091; 19643763
52	243	B362; Z1362	Cameroon	Africa		1966				Neisseria meningitidis	A			4	1	Neisseria meningitidis	1452360; 9501229; 12855736; 15339342; 15385499; 15537808; 17825091; 19643763
82	11-004	B503; Z1503	China	Asia		1984		invasive (unspecified/other)	CSF	Neisseria meningitidis	A			5	1	Neisseria meningitidis	9501229; 12855736; 15385499; 15537808; 17825091; 19643763
84	IAL2229	B506; Z1506	Brazil	South America		1976				Neisseria meningitidis	A		first pandemic wave	5	1	Neisseria meningitidis	9501229; 12855736; 15385499; 15537808; 17825091; 19643763
120	F4698	Z3515	Saudi Arabia	Asia		1987		carrier		Neisseria meningitidis	A		related to Mecca	5	1	Neisseria meningitidis	9501229; 12855736; 15339342; 15385499; 15537808; 17825091; 19643763; 21092259
128	F6124	Z3524	Chad	Africa		1988		invasive (unspecified/other)		Neisseria meningitidis	A			5	1	Neisseria meningitidis	9501229; 12855736; 15339342; 15385499; 15537808; 17825091; 19643763
160	1014	Z3667	Sudan	Africa		1985		invasive (unspecified/other)		Neisseria meningitidis	A			4	1	Neisseria meningitidis	1452360; 9501229; 12855736; 15385499; 15537808; 17825091; 19643763
210	H1964	Z3771	UK	Europe		1987		invasive (unspecified/other)	CSF	Neisseria meningitidis	A		related to Mecca	5	1	Neisseria meningitidis	9501229; 12855736; 15339342; 15385499; 15537808; 17825091; 19643763
238	153	Z3905	China	Asia		1966		invasive (unspecified/other)		Neisseria meningitidis	A		Pili I,IIa	5	1	Neisseria meningitidis	9501229; 12855736; 15339342; 15385499; 15537808; 17825091; 19643763
239	154	Z3906	China	Asia		1966		invasive (unspecified/other)		Neisseria meningitidis	A		Pili I,IIa	6	1	Neisseria meningitidis	9501229; 12855736; 15339342; 15385499; 15537808; 17825091; 19643763
299	80049	Z4099	China	Asia		1963		carrier		Neisseria meningitidis	A		Pili I,IIa	5	1	Neisseria meningitidis	1452360; 9501229; 12855736; 15339342; 15385499; 15537808; 17825091; 19643763
316	D8	Z4186	Mali	Africa		1990		invasive (unspecified/other)		Neisseria meningitidis	A			4	1	Neisseria meningitidis	9501229; 12855736; 15385499; 15537808; 17825091; 19643763
387	2059001	D60; Z4421	Mali	Africa		1990		invasive (unspecified/other)		Neisseria meningitidis	A		Pili I	4	1	Neisseria meningitidis	1452360; 9501229; 12855736; 15339342; 15385499; 15537808; 17825091; 19643763
410	BZ 232	Z4674	The Netherlands	Europe		1964		invasive (unspecified/other)		Neisseria meningitidis	B			38	1	Neisseria meningitidis	2119401; 9501229; 12855736; 15339342; 15537808; 17825091; 19643763
411	DK 24	Z4675	Denmark	Europe		1940		invasive (unspecified/other)		Neisseria meningitidis	B		porA gene deleted.	16	1	Neisseria meningitidis	9501229; 12855736; 15537808; 17825091
412	DK 353	Z4676	Denmark	Europe		1962		invasive (unspecified/other)		Neisseria meningitidis	B			37	1	Neisseria meningitidis	9501229; 12855736; 15339342; 15537808; 17825091; 19643763; 21092259
413	EG 328	Z4677	Germany	Europe		1985		invasive (unspecified/other)		Neisseria meningitidis	B		Isolated in former East Germany	18	1	Neisseria meningitidis	9501229; 12855736; 15339342; 15537808; 17825091; 19643763; 21092259
414	EG 327	Z4678	Germany	Europe		1985		invasive (unspecified/other)		Neisseria meningitidis	B		Isolated in former East Germany	19	1	Neisseria meningitidis	9501229; 12855736; 15339342; 15537808; 17825091
416	EG 011	Z4681	Germany	Europe		1986		invasive (unspecified/other)		Neisseria meningitidis	B		Isolated in former East Germany	36	1	Neisseria meningitidis	9501229; 12855736; 15339342; 15537808; 17825091; 19643763; 21092259
417	NG 3/88	Z4682	Norway	Europe		1988		invasive (unspecified/other)		Neisseria meningitidis	B			12	1	Neisseria meningitidis	9501229; 12855736; 15339342; 15537808; 17825091
418	NG 4/88	Z4683	Norway	Europe		1988		invasive (unspecified/other)		Neisseria meningitidis	B			30	1	Neisseria meningitidis	9501229; 12855736; 15339342; 15537808; 17825091
419	NG 6/88	Z4684	Norway	Europe		1988		invasive (unspecified/other)		Neisseria meningitidis	B			13	1	Neisseria meningitidis	9501229; 12855736; 15339342; 15537808; 17825091; 19643763; 21092259
420	NG F26	Z4685	Norway	Europe		1988		carrier		Neisseria meningitidis	B			13	1	Neisseria meningitidis	9501229; 12855736; 15339342; 15537808; 17825091
422	NG H41	Z4687	Norway	Europe		1988		carrier		Neisseria meningitidis	B			27	1	Neisseria meningitidis	9501229; 12855736; 15339342; 15537808; 17825091
423	NG H38	Z4688	Norway	Europe		1988		carrier		Neisseria meningitidis	B			36	1	Neisseria meningitidis	9501229; 12855736; 15339342; 15537808; 17825091; 19643763
424	NG E31	Z4689	Norway	Europe		1988		carrier		Neisseria meningitidis	B			15	1	Neisseria meningitidis	9501229; 12855736; 15339342; 15537808; 17825091; 19643763; 21092259
425	NG G40	Z4690	Norway	Europe		1988		carrier		Neisseria meningitidis	B			25	1	Neisseria meningitidis	9501229; 12855736; 15537808; 17825091
426	NG E28	Z4691	Norway	Europe		1988		carrier		Neisseria meningitidis	B			26	1	Neisseria meningitidis	9501229; 12855736; 15339342; 15537808; 17825091
442	297-0	Z4707	Chile	South America		1987		carrier		Neisseria meningitidis	B			8523	1	Neisseria meningitidis	9501229; 12855736; 15339342; 15537808; 17825091; 19643763; 21092259
445	528	Z4710	Russia	Asia		1989		invasive (unspecified/other)		Neisseria meningitidis	B		Isolated in former USSR	18	1	Neisseria meningitidis	9501229; 12855736; 15537808; 17825091; 19643763
446	1000	Z4711	Russia	Asia		1988		invasive (unspecified/other)		Neisseria meningitidis	B		Isolated in former USSR	20	1	Neisseria meningitidis	9501229; 12855736; 15339342; 15537808; 17825091
467	690	Z4757	India	Asia		1980		invasive (unspecified/other)		Neisseria meningitidis	A		Pili I	4	1	Neisseria meningitidis	1452360; 9501229; 12855736; 15385499; 15537808; 17825091; 19643763
493	322/85	Z4024; Z5037	Germany	Europe		1985		invasive (unspecified/other)		Neisseria meningitidis	A		Pili I,IIa. Isolated in former East Germany	2	1	Neisseria meningitidis	1452360; 9501229; 12855736; 15339342; 15385499; 15537808; 17825091; 19643763
597	92001	Z5826	China	Asia		1992		invasive (unspecified/other)		Neisseria meningitidis	A			7	1	Neisseria meningitidis	9501229; 12855736; 15385499; 15537808; 17825091; 19643763
613	Z2491	C751; Z6244	Gambia	Africa		1983		meningitis	CSF	Neisseria meningitidis	A		Genome sequenced at Sanger Institute.	4	1	Neisseria meningitidis	7592413; 9501229; 10761919; 12855736; 15339342; 15385499; 15537808; 16151203; 17825091; 19643763; 21092259; 22422752
656	E26	Z6429	Norway	Europe		1988		carrier		Neisseria meningitidis	X			39	1	Neisseria meningitidis	9501229; 12855736; 15339342; 15537808; 17825091; 19643763; 21092259
657	860060	Z6430	The Netherlands	Europe		1986		invasive (unspecified/other)		Neisseria meningitidis	X			24	1	Neisseria meningitidis	9501229; 12855736; 15339342; 15537808; 17825091; 19643763; 21092259
658	890326	Z6431	The Netherlands	Europe		1989		invasive (unspecified/other)		Neisseria meningitidis	Z			28	1	Neisseria meningitidis	9501229; 12855736; 15339342; 15537808; 17825091
659	A22	Z6432	Norway	Europe		1986		carrier	throat swab	Neisseria meningitidis	W-135			22	1	Neisseria meningitidis	9501229; 12855736; 15339342; 15537808; 17825091; 19643763; 21092259
662	2837	M97/252508	UK	Europe		1997		invasive (unspecified/other)		Neisseria meningitidis	C		University outbreak case 3	50	1	Neisseria meningitidis	10565901; 22785191
663	2839	M97/252455	UK	Europe		1997		invasive (unspecified/other)		Neisseria meningitidis	C		University outbreak, case 1	11	1	Neisseria meningitidis	10565901; 22785191
664	2838	M97/252456	UK	Europe		1997		carrier		Neisseria meningitidis	C		University outbreak, contact of case 1 (id-663)	11	1	Neisseria meningitidis	10565901; 22785191
670	2840	M97/252535	UK	Europe		1997		invasive (unspecified/other)		Neisseria meningitidis	C		University outbreak, case 6	50	1	Neisseria meningitidis	10565901; 22785191
671	2844	M97/252781	UK	Europe		1997		invasive (unspecified/other)		Neisseria meningitidis	C		University outbreak, remote case 1	50	1	Neisseria meningitidis	10565901; 22785191
672	2847	M97/252943	UK	Europe		1997		invasive (unspecified/other)		Neisseria meningitidis	C		University outbreak, remote case 2	50	1	Neisseria meningitidis	10565901; 22785191
17882	Z5463	Z814	Gambia	Africa						Neisseria meningitidis	A			4	1	Neisseria meningitidis	21386889
17883	Z5463PI	243	Gambia	Africa						Neisseria meningitidis	A			4	1	Neisseria meningitidis	21386889
19260	WUE 2594		Germany	Europe		1991		meningitis		Neisseria meningitidis	A		Sequenced at Bielefeld Univeristy - Center for Biotechnology (CeBiTec), Univ of Bielefeld	5	1	Neisseria meningitidis	21296965
19357	N1568		Unknown							Neisseria meningitidis				751	1	Neisseria meningitidis	21368196
19358	M6190		Unknown							Neisseria meningitidis				1988	1	Neisseria meningitidis	21368196
19359	M13399		Unknown							Neisseria meningitidis				2976	1	Neisseria meningitidis	21368196
19361	ES14902		Unknown							Neisseria meningitidis				11	1	Neisseria meningitidis	21368196
19378	M18575		Burkina Faso	Africa		2003		invasive (unspecified/other)		Neisseria meningitidis	A			2859	1	Neisseria meningitidis	20519285
2	120M	B35; Z1035	Pakistan	Asia		1967		meningitis and septicaemia		Neisseria meningitidis	A		Pili IIa,IIb	1	2	Neisseria meningitidis	1452360; 9501229; 12855736; 15385499; 15537808; 17825091; 19643763; 21092259
10	6748	B73; Z1073	Canada	North America		1971		invasive (unspecified/other)		Neisseria meningitidis	A		Pili IIa,IIb	1	2	Neisseria meningitidis	1452360; 9501229; 12855736; 15339342; 15385499; 15537808; 17825091; 19643763
11	129	B92; Z1092	Germany	Europe		1964		invasive (unspecified/other)	CSF	Neisseria meningitidis	A		Pili IIa,IIb. Isolated in former West Germany	1	2	Neisseria meningitidis	1452360; 9501229; 12855736; 15385499; 15537808; 17825091; 19643763
13	139M	B99; Z1099	Philippines	Asia		1968				Neisseria meningitidis	A			1	2	Neisseria meningitidis	9501229; 12855736; 15339342; 15385499; 15537808; 17825091; 19643763
34	20	B275; Z1275	Niger	Africa		1963		invasive (unspecified/other)	CSF	Neisseria meningitidis	A		Pili IIb	1	2	Neisseria meningitidis	1452360; 9501229; 12855736; 15339342; 15385499; 15537808; 17825091; 19643763
61	393	B392; Z1392	Greece	Europe		1968		carrier		Neisseria meningitidis	A			1	2	Neisseria meningitidis	9501229; 12855736; 15339342; 15385499; 15537808; 17825091; 19643763
64	254	B439; Z1439	Djibouti	Africa		1966		invasive (unspecified/other)		Neisseria meningitidis	A		Pili IIb	1	2	Neisseria meningitidis	1452360; 9501229; 12855736; 15339342; 15385499; 15537808; 17825091; 19643763
67	S5611	B466; Z1466	Australia	Oceania		1977		invasive (unspecified/other)	CSF	Neisseria meningitidis	A			1	2	Neisseria meningitidis	9501229; 12855736; 15339342; 15385499; 15537808; 17825091; 19643763
314	D1	Z4181	Mali	Africa		1989		carrier		Neisseria meningitidis	C			11	2	Neisseria meningitidis	8501321; 9501229; 12855736; 15339342; 15385499; 15537808; 17825091; 19643763; 21092259
343	500	Z4242	Italy	Europe		1984				Neisseria meningitidis	C			11	2	Neisseria meningitidis	8501321; 9501229; 12855736; 15385499; 15537808; 17825091; 19643763
344	F1576	Z4243	Ghana	Africa		1984				Neisseria meningitidis	C			11	2	Neisseria meningitidis	8501321; 9501229; 12855736; 15339342; 15385499; 15537808; 17825091; 19643763
349	38VI	Z4262	USA	North America		1964				Neisseria meningitidis	B			11	2	Neisseria meningitidis	8501321; 9501229; 12855736; 15339342; 15385499; 15537808; 17825091; 19643763
369	M597	Z4323	Israel	Asia		1988		invasive (unspecified/other)		Neisseria meningitidis	C			11	2	Neisseria meningitidis	8501321; 9501229; 12855736; 15339342; 15385499; 15537808; 17825091; 19643763
398	BZ 10	Z4662	The Netherlands	Europe		1967		invasive (unspecified/other)		Neisseria meningitidis	B			8	2	Neisseria meningitidis	2119401; 9501229; 12855736; 15339342; 15385499; 15537808; 17825091; 19643763; 21092259
401	BZ 133	Z4665	The Netherlands	Europe		1977		invasive (unspecified/other)		Neisseria meningitidis	B				2	Neisseria meningitidis	2119401; 9501229; 12855736; 15339342; 15385499; 15537808; 17825091; 19643763
407	BZ 163	Z4671	The Netherlands	Europe		1979		invasive (unspecified/other)		Neisseria meningitidis	B			9	2	Neisseria meningitidis	2119401; 9501229; 12855736; 15339342; 15385499; 15537808; 17825091; 19643763
436	NG P20	Z4701	Norway	Europe		1969		invasive (unspecified/other)		Neisseria meningitidis	B			11	2	Neisseria meningitidis	9501229; 12855736; 15339342; 15385499; 15537808; 17825091; 19643763
443	3906	Z4708	China	Asia		1977		invasive (unspecified/other)		Neisseria meningitidis	B			17	2	Neisseria meningitidis	9501229; 12855736; 15339342; 15537808; 17825091
466	371	Z4756	India	Asia		1980		invasive (unspecified/other)		Neisseria meningitidis	A		Pili IIa,IIb	1	2	Neisseria meningitidis	1452360; 9501229; 12855736; 15339342; 15385499; 15537808; 17825091
468	BRAZ10	Z4765	Brazil	South America		1976				Neisseria meningitidis	C			11	2	Neisseria meningitidis	8501321; 9501229; 12855736; 15339342; 15385499; 15537808; 17825091; 19643763
488	106	B40; Z5005	Morocco	Africa		1967		invasive (unspecified/other)		Neisseria meningitidis	A		Pili IIa,IIb	1	2	Neisseria meningitidis	1452360; 9501229; 12855736; 15339342; 15385499; 15537808; 17825091; 19643763
492	79128	Z4081; Z5035	China	Asia		1979		invasive (unspecified/other)		Neisseria meningitidis	A			3	2	Neisseria meningitidis	9501229; 12855736; 15339342; 15385499; 15537808; 17825091; 19643763
494	79126	Z4063; Z5043	China	Asia		1979		invasive (unspecified/other)		Neisseria meningitidis	A		Pili IIb	3	2	Neisseria meningitidis	1452360; 9501229; 12855736; 15339342; 15385499; 15537808; 17825091; 19643763
507	MA-5756	Z5163	Spain	Europe		1985				Neisseria meningitidis	C			11	2	Neisseria meningitidis	8501321; 9501229; 12855736; 15339342; 15385499; 15537808; 17825091; 19643763
639	B6116/77	Z6412	Iceland	Europe		1977		invasive (unspecified/other)		Neisseria meningitidis	B			10	2	Neisseria meningitidis	9501229; 12855736; 15339342; 15385499; 15537808; 17825091; 19643763
640	SB25	Z6413	South Africa	Africa		1990		invasive (unspecified/other)		Neisseria meningitidis	C			8	2	Neisseria meningitidis	9501229; 12855736; 15339342; 15385499; 15537808; 17825091; 19643763
641	94/155	Z6414	New Zealand	Oceania		1994		invasive (unspecified/other)		Neisseria meningitidis	C			66	2	Neisseria meningitidis	9501229; 12855736; 15339342; 15385499; 15537808; 17825091; 19643763
643	AK22	Z6416	Greece	Europe		1992		invasive (unspecified/other)		Neisseria meningitidis	B			153	2	Neisseria meningitidis	9501229; 12855736; 15339342; 15385499; 15537808; 17825091; 19643763
660	71/94	Z6433	Norway	Europe		1994		invasive (unspecified/other)		Neisseria meningitidis	Y			23	2	Neisseria meningitidis	9501229; 12855736; 15537808; 17825091; 19643763; 21092259
661	860800	Z6434	The Netherlands	Europe		1986		invasive (unspecified/other)		Neisseria meningitidis	Y			29	2	Neisseria meningitidis	9501229; 12855736; 15339342; 15537808; 17825091
665	2845	M97/952797	UK	Europe		1997		carrier		Neisseria meningitidis	C		University outbreak, strain 3, carrier 2	67	2	Neisseria meningitidis	10565901; 22785191
666	2843	M97/252847	UK	Europe		1997		carrier		Neisseria meningitidis	C		University outbreak, strain 5, carrier 4	51	2	Neisseria meningitidis	10565901; 22785191
667	2842	M97/252848	UK	Europe		1997		carrier		Neisseria meningitidis	C		University outbreak, strain 5, carrier 5	51	2	Neisseria meningitidis	10565901; 22785191
669	2846	M97/252836	UK	Europe		1997		carrier		Neisseria meningitidis	C		University outbreak, strain 4, carrier 3	52	2	Neisseria meningitidis	10565901; 22785191
698	FAM18	Z4259	USA	North America		1983		invasive (unspecified/other)		Neisseria meningitidis	C		Genome sequenced by the Sanger Institute	11	2	Neisseria meningitidis	10565901; 16151203; 17305430; 21092259; 22422752; 22785191
19265	M01-240355		UK	Europe		2001				Neisseria meningitidis			Sequenced at the University of Maryland, IGS, University of Maryland School of Medicine	213	2	Neisseria meningitidis	21368196
19363	961-5945		Unknown							Neisseria meningitidis				153	2	Neisseria meningitidis	21368196
19381	NM9261		Burkina Faso	Africa		2002		invasive (unspecified/other)		Neisseria meningitidis	W-135			11	2	Neisseria meningitidis	20519285
237	H44/76	44/76-3; Z3842	Norway	Europe		1976		invasive (unspecified/other)		Neisseria meningitidis	B			32	3	Neisseria meningitidis	9501229; 12855736; 15339342; 15385499; 15537808; 17825091; 19643763; 21092259; 21368196
240	MC58	Z7176	UK	Europe		1983				Neisseria meningitidis	B		Genome sequenced by TIGR.	74	3	Neisseria meningitidis	10710307; 16151203; 21092259; 22422752
340	196/87	Z4239	Norway	Europe		1987				Neisseria meningitidis	C			32	3	Neisseria meningitidis	8501321; 9501229; 12855736; 15339342; 15385499; 15537808; 17825091; 19643763
400	BZ 83	Z4664	The Netherlands	Europe		1984		invasive (unspecified/other)		Neisseria meningitidis	B			34	3	Neisseria meningitidis	2119401; 9501229; 12855736; 15385499; 15537808; 17825091; 19643763
408	BZ 169	Z4672	The Netherlands	Europe		1985		invasive (unspecified/other)		Neisseria meningitidis	B			32	3	Neisseria meningitidis	2119401; 9501229; 12855736; 15339342; 15385499; 15537808; 17825091; 19643763
415	EG 329	Z4680	Germany	Europe		1985		invasive (unspecified/other)		Neisseria meningitidis	B		Isolated in former East Germany	32	3	Neisseria meningitidis	9501229; 12855736; 15339342; 15385499; 15537808; 17825091; 19643763
430	NG 080	Z4695	Norway	Europe		1981		invasive (unspecified/other)		Neisseria meningitidis	B			32	3	Neisseria meningitidis	9501229; 12855736; 15339342; 15385499; 15537808; 17825091; 19643763
431	NG144/82	Z4696	Norway	Europe		1982		invasive (unspecified/other)		Neisseria meningitidis	B			32	3	Neisseria meningitidis	9501229; 12855736; 15339342; 15385499; 15537808; 17825091; 19643763
434	NG PB24	Z4699	Norway	Europe		1985		invasive (unspecified/other)		Neisseria meningitidis	B			32	3	Neisseria meningitidis	9501229; 12855736; 15339342; 15385499; 15537808; 17825091; 19643763
441	8680	Z4706	Chile	South America		1987		invasive (unspecified/other)		Neisseria meningitidis	B			32	3	Neisseria meningitidis	9501229; 12855736; 15339342; 15385499; 15537808; 17825091; 19643763
444	SWZ107	Z4709	Switzerland	Europe		1986		invasive (unspecified/other)		Neisseria meningitidis	B			35	3	Neisseria meningitidis	9501229; 12855736; 15339342; 15537808; 17825091; 19643763; 21092259
645	204/92	Z6418	Cuba	North America		1992		invasive (unspecified/other)		Neisseria meningitidis	B			33	3	Neisseria meningitidis	9501229; 12855736; 15385499; 15537808; 17825091; 19643763
19264	M04-240196		UK	Europe		2004				Neisseria meningitidis			Sequenced at the University of Maryland, IGS, University of Maryland School of Medicine	269	3	Neisseria meningitidis	21368196
19362	CU385		Unknown							Neisseria meningitidis				33	3	Neisseria meningitidis	21368196
19364	M01-240013		Unknown							Neisseria meningitidis				1159	3	Neisseria meningitidis	21368196
20477	H44/76	44/76-3; Z3842	Norway	Europe		1976		invasive (unspecified/other)		Neisseria meningitidis	B		Sequenced independently using Roche 454. Second example of this isolate in the database.	32	3	Neisseria meningitidis	21378179
403	BZ 147	Z4667	The Netherlands	Europe		1963		invasive (unspecified/other)		Neisseria meningitidis	B			48	8	Neisseria meningitidis	2119401; 9501229; 12855736; 15339342; 15537808; 17825091; 19643763
409	BZ 198	Z4673	The Netherlands	Europe		1986		invasive (unspecified/other)		Neisseria meningitidis	B			41	8	Neisseria meningitidis	2119401; 9501229; 12855736; 15339342; 15385499; 15537808; 17825091; 19643763
421	NG H15	Z4686	Norway	Europe		1988		carrier		Neisseria meningitidis	B			43	8	Neisseria meningitidis	9501229; 12855736; 15339342; 15385499; 15537808; 17825091; 19643763
427	NG E30	Z4692	Norway	Europe		1988		carrier		Neisseria meningitidis	B			44	8	Neisseria meningitidis	9501229; 12855736; 15339342; 15385499; 15537808; 17825091; 19643763
428	NG H36	Z4693	Norway	Europe		1988		carrier		Neisseria meningitidis	B			47	8	Neisseria meningitidis	9501229; 12855736; 15339342; 15385499; 15537808; 17825091; 19643763
646	400	Z6419	Austria	Europe		1991		invasive (unspecified/other)		Neisseria meningitidis	B			40	8	Neisseria meningitidis	9501229; 12855736; 15385499; 15537808; 17825091; 19643763
647	AK50	Z6420	Greece	Europe		1992		invasive (unspecified/other)		Neisseria meningitidis	B			41	8	Neisseria meningitidis	9501229; 12855736; 15339342; 15385499; 15537808; 17825091; 19643763
648	M-101/93	Z6421	Iceland	Europe		1993		invasive (unspecified/other)		Neisseria meningitidis	B			41	8	Neisseria meningitidis	9501229; 12855736; 15339342; 15385499; 15537808; 17825091; 19643763
649	50/94	Z6422	Norway	Europe		1994		invasive (unspecified/other)		Neisseria meningitidis	B			45	8	Neisseria meningitidis	9501229; 12855736; 15339342; 15385499; 15537808; 17825091; 19643763
650	M40/94	Z6423	Chile	South America		1994		invasive (unspecified/other)		Neisseria meningitidis	B			41	8	Neisseria meningitidis	9501229; 12855736; 15385499; 15537808; 17825091; 19643763
651	931905	Z6424	The Netherlands	Europe		1993		invasive (unspecified/other)		Neisseria meningitidis	B			41	8	Neisseria meningitidis	9501229; 12855736; 15339342; 15385499; 15537808; 17825091; 19643763; 21092259
652	N45/96	Z6425	Norway	Europe		1996		invasive (unspecified/other)		Neisseria meningitidis	B			41	8	Neisseria meningitidis	9501229; 12855736; 15385499; 15537808; 17825091
19261	alpha710		Germany	Europe					throat swab	Neisseria meningitidis			Sequenced at Institute for Hygiene and Microbiology, Wuerzburg University, Germany	136	8	Neisseria meningitidis	20709895
19263	NZ-05/33		New Zealand	Oceania		2005				Neisseria meningitidis			Sequenced at the University of Maryland, IGS, University of Maryland School of Medicine	42	8	Neisseria meningitidis	21368196
19266	M01-240149		UK	Europe		2001				Neisseria meningitidis				41	8	Neisseria meningitidis	21368196
19360	M0579		Unknown							Neisseria meningitidis				43	8	Neisseria meningitidis	21368196
655	E32	Z6428	Norway	Europe		1988		carrier		Neisseria meningitidis	Z			31	18	Neisseria meningitidis	9501229; 12855736; 15339342; 15537808; 17825091; 19643763; 21092259
21043	CCUG 26474	CIP 5956; Fleming 6; ITM 3378; NCTC 4591	UK	Europe	England				throat swab	Neisseria mucosa			Genome sequenced at Sanger Institute. Orignal species definition = Neisseria pharyngis var. siccus. rMLST species = N. mucosa		13	Neisseria mucosa
19093	CCUG 32036	LNP 12896	Sweden	Europe	Goteborg	1993		carrier	other	Neisseria mucosa			Obtained from CCUG, Sweden. Genome sequenced at Sanger Institute. Original species designation: N. perflava. Clusters with N. mucosa using rMLST speciation.		28	Neisseria mucosa	22422752
19094	CCUG 32112	LNP 12897	Sweden	Europe	Goteborg	1993			blood	Neisseria mucosa			Obtained from CCUG, Sweden. Genome sequenced at Sanger Institute. Original species designation: N. perflava. Clusters with N. mucosa using rMLST speciation.		30	Neisseria mucosa	22422752
21061	CCUG 17327		Sweden	Europe	Goteborg	1985				Neisseria mucosa			Sent to CCUG by: Gen.Diagn.Dept., PHL, Gothenburg, Sweden. Source: Human wound, child	10150	41	Neisseria mucosa
19090	CCUG 12106	Skovde A 926	Sweden	Europe	Skovde	1982			other	Neisseria mucosa			Obtained from CCUG, Sweden. Genome sequenced at Sanger Institute.	9340	27	Neisseria mucosa	22422752
5197	ATCC 9913	9913; CIP52.179	USA	North America		1952		carrier		Neisseria sicca		yes	Sent to CCUG by: Pienta P. ATCC, Rockville, USA. Barrett and Sneath classification: Phenon 11 Q31. Genome sequenced at Sanger Institute.	3562	17	Neisseria mucosa
5198	9297	NRL9297	Unknown					carrier		Neisseria mucosa		yes	From a collection of non-pathogens provided by Odile Harrison, Aventis Pasteur, Lyon. Original source: (Aventis)	3563	27	Neisseria mucosa
5354	ATCC 19696	19696; CCUG 26877T; NCTC 12978	France	Europe		1959		carrier		Neisseria mucosa		yes	Type strain. Genome sequenced at Sanger Institute.	3706	29	Neisseria mucosa
21517	LNP 405		Other							Neisseria mucosa		yes	From a collection of non-pathogens provided by Odile Harrison, Aventis Pasteur, Lyon.	3706	29	Neisseria mucosa
5355	LNP 3834		Unknown					carrier		Neisseria sicca		yes	From a collection of non-pathogens provided by Odile Harrison, Aventis Pasteur, Lyon. Original source: Pasteur	3707	54	Neisseria mucosa
2863	ATCC 29256	CCUG 23929; CCUG 24959; CIP 103345; LMG 5290; NRL 30,016	Unknown							Neisseria sicca			Partial genome sequence available. Type strain. Genome sequenced at Washington University Genome Center, USA.	8081	13	Neisseria mucosa	20676376; 22422752
3565	ATCC 25996	DSM 4631; M26; NCTC 10774	Unknown							Neisseria mucosa			Partial genome available. Genome sequenced at Washington University Genome Center, USA.	8082	14	Neisseria mucosa	20676376; 22422752
19089	CCUG 41451 T	ATCC 33926; CIP 103346; M-740; Vedros M740	Unknown					carrier	other	Neisseria macacae			Obtained from CCUG, Sweden. Genome sequenced at Sanger Institute. Type strain	9339	22	Neisseria mucosa	22422752
19100	CCUG 24847	Riou N7939	Unknown							Neisseria sicca			Obtained from CCUG, Sweden. Genome sequenced at Sanger Institute.	9341	27	Neisseria mucosa	22422752
19099	CCUG 431	CIP 52183; Pelczar 1485	Unknown							Neisseria sicca			Obtained from CCUG, Sweden. Genome sequenced at Sanger Institute.		35	Neisseria mucosa	22422752
5204	ATCC 19243	19243; CCUG 26468; CIP 73.12; ITM 3392; M.J.Pelczar N15	USA	North America		1973		carrier		Neisseria mucosa		yes	Original species designation: N. subflava. Genome sequenced at The Sanger Institute. Isolate obtained from CCUG, Sweden.	3569	21	Neisseria mucosa or Neisseria oralis
19091	CCUG 26878 T	ATCC 25999; Berger M3; CIP 73 14; NCTC 10777	Unknown					carrier	other	Neisseria oralis			Obtained from CCUG, Sweden. Genome sequenced at Sanger Institute. Type strain of "Neisseria mucosa var. heidelbergensis". Now renamed N. oralis.		21	Neisseria mucosa or Neisseria oralis	5554812; 22422752
21045	CCUG 10421		Sweden	Europe	Skovde	1980			other	Neisseria oralis			Genome sequenced at Sanger Institute. Orignal species definition = N. mucosa. rMLST species = N. oralis. Same species as "N.mucosa subsp. heidelbergensis"		26	Neisseria oralis
21046	CCUG 804	Berger M33	Other						other	Neisseria oralis			Sent to CCUG by: U.Berger, Heidelberg, Germany. Genome sequenced at Sanger Institute. Original species definition = N. mucosa. rMLST species = N. oralis. Same species as "N. mucosa subsp. heidelbergensis"		36	Neisseria oralis
21044	F0314		Other							Neisseria oralis			Human Microbiome Project (HMP) Reference Genome. Same species as "N. mucosa subsp. heidelbergensis"		68	Neisseria oralis
5194	87043	CR12	Canada	North America	Calgary	1987		carrier		Neisseria polysaccharea		yes	From a collection of non-pathogens provided by Odile Harrison, Aventis Pasteur, Lyon. Original source: R Tzang, Canada	3559	44	Neisseria polysaccharea
5195	89356	28061	Canada	North America	Calgary	1989		carrier		Neisseria polysaccharea		yes	From a collection of non-pathogens provided by Odile Harrison, Aventis Pasteur, Lyon. Original source: R Tzang, Canada	3560	44	Neisseria polysaccharea
19095	CCUG 18031	Berger 25862	Germany	Europe	Heidelberg	1984		carrier	throat swab	Neisseria polysaccharea			Obtained from CCUG, Sweden. Genome sequenced at Sanger Institute.	3557	9	Neisseria polysaccharea	22422752
5196	P1-A		Spain	Europe				carrier		Neisseria polysaccharea		yes	From a collection of non-pathogens provided by Odile Harrison, Aventis Pasteur, Lyon. Original source: B Spratt	3561	9	Neisseria polysaccharea
5216	P7-A		France	Europe				carrier		Neisseria polysaccharea		yes	From a collection of non-pathogens provided by Odile Harrison, Aventis Pasteur, Lyon. Original source: B Spratt	3581	9	Neisseria polysaccharea
21521	P6-A		UK	Europe						Neisseria polysaccharea		yes	From a collection of non-pathogens provided by Odile Harrison, Aventis Pasteur, Lyon. Original source: B Spratt	3557	9	Neisseria polysaccharea
5209	P8-A		France	Europe				carrier		Neisseria polysaccharea		yes	From a collection of non-pathogens provided by Odile Harrison, Aventis Pasteur, Lyon. Original source: B Spratt	3574	44	Neisseria polysaccharea
14730	ATCC43768	CCUG 18030; CIP 100113; NCTC 11858	Unknown							Neisseria polysaccharea			Type strain. Genome sequenced at Washington University Genome Center, USA.	3557	9	Neisseria polysaccharea	20676376; 22422752
19096	CCUG 24845	Riou N6817	Unknown					carrier	throat swab	Neisseria polysaccharea			Obtained from CCUG, Sweden. Genome sequenced at Sanger Institute.	3581	9	Neisseria polysaccharea	22422752
21047	CCUG 4790	ATCC 29259; Berger Ffm	Other						sputum	Neisseria polysaccharea			Sent to CCUG by: U.Berger,Heidelberg,Germany <W.Stille. Genome sequenced at Sanger Institute. Original species definition = N. sicca. rMLST species = N. polysaccharea		39	Neisseria polysaccharea
19097	CCUG 24846	Riou N6665	Unknown					carrier	throat swab	Neisseria polysaccharea			Obtained from CCUG, Sweden. Genome sequenced at Sanger Institute.	3574	44	Neisseria polysaccharea	22422752
19098	CCUG 27182	NRL 36, 088	Unknown						other	Neisseria polysaccharea			Obtained from CCUG, Sweden. Genome sequenced at Sanger Institute.	9811	44	Neisseria polysaccharea	22422752
21048	871		Other							Neisseria shayeganii			Type strain. Downloaded from Genbank. Reference genome for the Human Microbiome Project. Human Genome Sequencing Center, Baylor College of Medicine,Houston, TX 77030, USA		78	Neisseria shayeganii
21062	CCUG 21444	OMGS 0370	Sweden	Europe	Goteborg	1987				Neisseria sp.			Original species definition: N. cinerea. rMLST speciation suggests that this is a distinct, novel species most closely related to N. bacilliformis	10151	50	Neisseria sp. (novel)
19106	CCUG 25198	OMGS 0253	Sweden	Europe	Goteborg	1989		other	other	Neisseria subflava			Obtained from CCUG, Sweden. Genome sequenced at Sanger Institute.	9345	31	Neisseria subflava	22422752
19092	CCUG 7826		Sweden	Europe	Goteborg	1979			other	Neisseria subflava			Obtained from CCUG, Sweden. Genome sequenced at Sanger Institute. Original species designation: N. perflava.	10174	40	Neisseria subflava	22422752
19085	CCUG 29761	HS:B9201468; LNP 12899	Sweden	Europe	Huddinge	1992			other	Neisseria subflava			Obtained from CCUG, Sweden. Genome sequenced at Sanger Institute. Original species designation: N. flava.	9337	25	Neisseria subflava	22422752
19101	CCUG 24918	CCM 4404; Karolinska II15	Sweden	Europe	Stockholm	1989		carrier	other	Neisseria subflava			Obtained from CCUG, Sweden. Genome sequenced at Sanger Institute. Original species designation: N. sicca. Clusters with N. subflava using rMLST speciation.	9342	40	Neisseria subflava	22422752
5213	14221		USA	North America		1973		carrier		Neisseria subflava		yes	From a collection of non-pathogens provided by Odile Harrison, Aventis Pasteur, Lyon. Original source: Y. Qvarnstrom (ATCC). Original species designation "N. flava".	3578	25	Neisseria subflava
5356	NP2		Spain	Europe						Neisseria subflava		yes	From a collection of non-pathogens provided by Odile Harrison, Aventis Pasteur, Lyon. Original source: C. Ferreiros (Spain)	3708	25	Neisseria subflava
21518	LNP 410		Other							Neisseria subflava		yes	From a collection of non-pathogens provided by Odile Harrison, Aventis Pasteur, Lyon.	3578	25	Neisseria subflava
5202	9992	NRL9992	Unknown					carrier		Neisseria subflava		yes	From a collection of non-pathogens provided by Odile Harrison, Aventis Pasteur, Lyon. Original source: (Aventis)	3567	31	Neisseria subflava
5212	30008	NRL30008	Unknown			1923		carrier		Neisseria subflava		yes	From a collection of non-pathogens provided by Odile Harrison, Aventis Pasteur, Lyon. Original source: (Aventis). Original species designation "N. flava".	3577	31	Neisseria subflava
5200	0523/93		Czech Republic	Europe		1993		carrier		Neisseria sp.		yes	From a collection of non-pathogens provided by Odile Harrison, Aventis Pasteur, Lyon. Original source: P. Kriz (Czech. Original species designation: N.sicca. rplF speciation assay indicates that this is N. subflava.	3565	40	Neisseria subflava
5201	NP3		Spain	Europe				carrier		Neisseria sp.		yes	From a collection of non-pathogens provided by Odile Harrison, Aventis Pasteur, Lyon. Original source: C. Ferreiros (Spain). Original species designation: N.sicca. rplF speciation assay indicates that this is N. subflava.	3566	40	Neisseria subflava
21519	NP6		Spain	Europe						Neisseria sp.		yes	From a collection of non-pathogens provided by Odile Harrison, Aventis Pasteur, Lyon. Original source: C. Ferreiros. Original species designation: N.sicca. rplF speciation assay indicates that this is N. subflava.	3566	40	Neisseria subflava
21520	NP8		Spain	Europe						Neisseria sp.		yes	From a collection of non-pathogens provided by Odile Harrison, Aventis Pasteur, Lyon. Original source: C. Ferreiros. Original species designation: N.sicca. rplF speciation assay indicates that this is N. subflava.	3566	40	Neisseria subflava
5199	LNP 407		USA	North America		1980		carrier		Neisseria subflava		yes	From a collection of non-pathogens provided by Odile Harrison, Aventis Pasteur, Lyon. Original source: Pasteur. Original species designation N. perflava.	3564	40	Neisseria subflava
21516	LNP 3835		Other							Neisseria subflava		yes	From a collection of non-pathogens provided by Odile Harrison, Aventis Pasteur, Lyon.		42	Neisseria subflava
5203	NP0		Spain	Europe				carrier		Neisseria subflava		yes	From a collection of non-pathogens provided by Odile Harrison, Aventis Pasteur, Lyon. Original source: C. Ferreiros (Spain). Original species designation "N. perflava".	3568	43	Neisseria subflava
5207	0533/93		Czech Republic	Europe		1993		carrier		Neisseria subflava		yes	From a collection of non-pathogens provided by Odile Harrison, Aventis Pasteur, Lyon. Original source: P. Kriz (Czech)	3572	53	Neisseria subflava
5206	NP4		Spain	Europe				carrier		Neisseria subflava		yes	From a collection of non-pathogens provided by Odile Harrison, Aventis Pasteur, Lyon. Original source: C. Ferreiros (Spain). Original species designation "N. perflava".	3571	56	Neisseria subflava
5208	NP5		Spain	Europe				carrier		Neisseria subflava		yes	From a collection of non-pathogens provided by Odile Harrison, Aventis Pasteur, Lyon. Original source: C. Ferreiros (Spain). Original species designation "N. perflava".	3573	57	Neisseria subflava
5210	NP7		Spain	Europe				carrier		Neisseria sp.		yes	From a collection of non-pathogens provided by Odile Harrison, Aventis Pasteur, Lyon. Original source: C. Ferreiros (Spain). Original species designation: N. sicca. Species by rplF assay:N. subflava	3575	58	Neisseria subflava
5215	Nmu0		Spain	Europe				carrier		Neisseria subflava		yes	From a collection of non-pathogens provided by Odile Harrison, Aventis Pasteur, Lyon. Original source: C. Ferreiros (Spain). Original species designation "N. flava".	3580	59	Neisseria subflava
14733	NJ9703		Unknown							Neisseria subflava				9805	12	Neisseria subflava	22422752
19103	CCUG 800	Berger 158	Unknown							Neisseria subflava			Obtained from CCUG, Sweden. Genome sequenced at Sanger Institute.	9343	23	Neisseria subflava	22422752
19104	CCUG 801	Berger 208	Unknown							Neisseria subflava			Obtained from CCUG, Sweden. Genome sequenced at Sanger Institute.	9343	23	Neisseria subflava	22422752
19084	CCUG 4788	Berger H103	Unknown							Neisseria subflava			Obtained from CCUG, Sweden. Genome sequenced at Sanger Institute. Original species designation: N. flava.	9336	38	Neisseria subflava	22422752
19102	CCUG 23930 T	ATCC 49275; Berger h231; CCM 4407; CCUG 33675; CIP 103343; Knapp CDN-17; LMG 5313; LMG 5921; NRL 30017	Unknown					carrier	throat swab	Neisseria subflava			Obtained from CCUG, Sweden. Genome sequenced at Sanger Institute. Type strain	9344	42	Neisseria subflava	22422752
19105	CCUG 24960	ATCC 49277; NRL 30, 017	Unknown							Neisseria subflava			Obtained from CCUG, Sweden. Genome sequenced at Sanger Institute.	9344	42	Neisseria subflava	22422752
21063	CCUG 24841	Riou N8092	Other							Neisseria subflava			Sent to CCUG by: J.-Y.Riou, CIP, Paris, France. Original species designation: N. flava	10152	43	Neisseria subflava
21064	CCUG 24844	Riou N8090	Other							Neisseria subflava			Sent to CCUG by: J.-Y.Riou, CIP, Paris, France. Original species designation: N. perflava	10153	43	Neisseria subflava
21060	C102		Other							Neisseria subflava			Human Microbiome Project (HMP) Reference Genome. Original species designation: N. mucosa. Species by rMLST speciation: N. subflava.	10149	58	Neisseria subflava
21049	9715		Other						other	Neisseria wadsworthii			Type strain. Downloaded from Genbank. Reference genome for the Human Microbiome Project. Human Genome Sequencing Center, Baylor College of Medicine,Houston, TX 77030, USA		77	Neisseria wadsworthii
19107	CCUG 4007 T	ATCC 51410; CCUG 33675; CIP 103940; DSM 17688; ISL 775/91; LMG 5135; NCTC 12742	Sweden	Europe	Goteborg	1974			other	Neisseria weaveri			Obtained from CCUG, Sweden. Genome sequenced at Sanger Institute. Type strain	9346	24	Neisseria weaveri	8240951; 22422752

## Sheet: Sheet1
Table S2. All isolates used in the study.
PubMLST id	isolate	species	rplF allele	genospecies (rplF species)	PubMed id
1	A4/M1027	N. meningitidis	1	N. meningitidis	1452360; 9501229; 12855736; 15339342; 15385499; 15537808; 17825091; 19643763
2	120M	N. meningitidis	2	N. meningitidis	1452360; 9501229; 12855736; 15385499; 15537808; 17825091; 19643763; 21092259
7	7891	N. meningitidis	1	N. meningitidis	1452360; 9501229; 12855736; 15385499; 15537808; 17825091; 19643763
10	6748	N. meningitidis	2	N. meningitidis	1452360; 9501229; 12855736; 15339342; 15385499; 15537808; 17825091; 19643763
11	129	N. meningitidis	2	N. meningitidis	1452360; 9501229; 12855736; 15385499; 15537808; 17825091; 19643763
13	139M	N. meningitidis	2	N. meningitidis	9501229; 12855736; 15339342; 15385499; 15537808; 17825091; 19643763
19	S3131	N. meningitidis	1	N. meningitidis	9501229; 12855736; 15339342; 15385499; 15537808; 17825091; 19643763
24	S4355	N. meningitidis	1	N. meningitidis	1452360; 9501229; 12855736; 15339342; 15385499; 15537808; 17825091; 19643763
30	14	N. meningitidis	4	N. meningitidis	15776372; 18305155; 21092259; 21368196; 22422752
31	10	N. meningitidis	1	N. meningitidis	1452360; 9501229; 12855736; 15385499; 15537808; 17825091; 19643763
34	20	N. meningitidis	2	N. meningitidis	1452360; 9501229; 12855736; 15339342; 15385499; 15537808; 17825091; 19643763
35	26	N. meningitidis	1	N. meningitidis	9501229; 12855736; 15339342; 15385499; 15537808; 17825091; 19643763
46	255	N. meningitidis	1	N. meningitidis	1452360; 9501229; 12855736; 15385499; 15537808; 17825091; 19643763
52	243	N. meningitidis	1	N. meningitidis	1452360; 9501229; 12855736; 15339342; 15385499; 15537808; 17825091; 19643763
61	393	N. meningitidis	2	N. meningitidis	9501229; 12855736; 15339342; 15385499; 15537808; 17825091; 19643763
64	254	N. meningitidis	2	N. meningitidis	1452360; 9501229; 12855736; 15339342; 15385499; 15537808; 17825091; 19643763
67	S5611	N. meningitidis	2	N. meningitidis	9501229; 12855736; 15339342; 15385499; 15537808; 17825091; 19643763
82	11-004	N. meningitidis	1	N. meningitidis	9501229; 12855736; 15385499; 15537808; 17825091; 19643763
84	IAL2229	N. meningitidis	1	N. meningitidis	9501229; 12855736; 15385499; 15537808; 17825091; 19643763
90	CN100	N. meningitidis	2	N. meningitidis	1452360; 9501229; 12855736; 15339342; 15537808; 17825091; 19643763; 21092259
120	F4698	N. meningitidis	1	N. meningitidis	9501229; 12855736; 15339342; 15385499; 15537808; 17825091; 19643763; 21092259
128	F6124	N. meningitidis	1	N. meningitidis	9501229; 12855736; 15339342; 15385499; 15537808; 17825091; 19643763
160	1014	N. meningitidis	1	N. meningitidis	1452360; 9501229; 12855736; 15385499; 15537808; 17825091; 19643763
210	H1964	N. meningitidis	1	N. meningitidis	9501229; 12855736; 15339342; 15385499; 15537808; 17825091; 19643763
237	H44/76	N. meningitidis	3	N. meningitidis	9501229; 12855736; 15339342; 15385499; 15537808; 17825091; 19643763; 21092259; 21368196
238	153	N. meningitidis	1	N. meningitidis	9501229; 12855736; 15339342; 15385499; 15537808; 17825091; 19643763
239	154	N. meningitidis	1	N. meningitidis	9501229; 12855736; 15339342; 15385499; 15537808; 17825091; 19643763
240	MC58	N. meningitidis	3	N. meningitidis	10710307; 16151203; 21092259; 21368196; 22422752
299	80049	N. meningitidis	1	N. meningitidis	1452360; 9501229; 12855736; 15339342; 15385499; 15537808; 17825091; 19643763
314	D1	N. meningitidis	2	N. meningitidis	8501321; 9501229; 12855736; 15339342; 15385499; 15537808; 17825091; 19643763; 21092259
316	D8	N. meningitidis	1	N. meningitidis	9501229; 12855736; 15385499; 15537808; 17825091; 19643763
340	196/87	N. meningitidis	3	N. meningitidis	8501321; 9501229; 12855736; 15339342; 15385499; 15537808; 17825091; 19643763
343	500	N. meningitidis	2	N. meningitidis	8501321; 9501229; 12855736; 15385499; 15537808; 17825091; 19643763
344	F1576	N. meningitidis	2	N. meningitidis	8501321; 9501229; 12855736; 15339342; 15385499; 15537808; 17825091; 19643763
349	38VI	N. meningitidis	2	N. meningitidis	8501321; 9501229; 12855736; 15339342; 15385499; 15537808; 17825091; 19643763
369	M597	N. meningitidis	2	N. meningitidis	8501321; 9501229; 12855736; 15339342; 15385499; 15537808; 17825091; 19643763
387	2059001	N. meningitidis	1	N. meningitidis	1452360; 9501229; 12855736; 15339342; 15385499; 15537808; 17825091; 19643763
391	90/18311	N. meningitidis	2	N. meningitidis	8501321; 9501229; 12855736; 15339342; 15385499; 15537808; 17825091; 19643763
398	BZ 10	N. meningitidis	2	N. meningitidis	2119401; 9501229; 12855736; 15339342; 15385499; 15537808; 17825091; 19643763; 21092259
400	BZ 83	N. meningitidis	3	N. meningitidis	2119401; 9501229; 12855736; 15385499; 15537808; 17825091; 19643763
401	BZ 133	N. meningitidis	2	N. meningitidis	2119401; 9501229; 12855736; 15339342; 15385499; 15537808; 17825091; 19643763
403	BZ 147	N. meningitidis	8	N. meningitidis	2119401; 9501229; 12855736; 15339342; 15537808; 17825091; 19643763
407	BZ 163	N. meningitidis	2	N. meningitidis	2119401; 9501229; 12855736; 15339342; 15385499; 15537808; 17825091; 19643763
408	BZ 169	N. meningitidis	3	N. meningitidis	2119401; 9501229; 12855736; 15339342; 15385499; 15537808; 17825091; 19643763
409	BZ 198	N. meningitidis	8	N. meningitidis	2119401; 9501229; 12855736; 15339342; 15385499; 15537808; 17825091; 19643763
410	BZ 232	N. meningitidis	1	N. meningitidis	2119401; 9501229; 12855736; 15339342; 15537808; 17825091; 19643763
411	DK 24	N. meningitidis	1	N. meningitidis	9501229; 12855736; 15537808; 17825091
412	DK 353	N. meningitidis	1	N. meningitidis	9501229; 12855736; 15339342; 15537808; 17825091; 19643763; 21092259
413	EG 328	N. meningitidis	1	N. meningitidis	9501229; 12855736; 15339342; 15537808; 17825091; 19643763; 21092259
414	EG 327	N. meningitidis	1	N. meningitidis	9501229; 12855736; 15339342; 15537808; 17825091
415	EG 329	N. meningitidis	3	N. meningitidis	9501229; 12855736; 15339342; 15385499; 15537808; 17825091; 19643763
416	EG 011	N. meningitidis	1	N. meningitidis	9501229; 12855736; 15339342; 15537808; 17825091; 19643763; 21092259
417	NG 3/88	N. meningitidis	1	N. meningitidis	9501229; 12855736; 15339342; 15537808; 17825091
418	NG 4/88	N. meningitidis	1	N. meningitidis	9501229; 12855736; 15339342; 15537808; 17825091
419	NG 6/88	N. meningitidis	1	N. meningitidis	9501229; 12855736; 15339342; 15537808; 17825091; 19643763; 21092259
420	NG F26	N. meningitidis	1	N. meningitidis	9501229; 12855736; 15339342; 15537808; 17825091
421	NG H15	N. meningitidis	8	N. meningitidis	9501229; 12855736; 15339342; 15385499; 15537808; 17825091; 19643763
422	NG H41	N. meningitidis	1	N. meningitidis	9501229; 12855736; 15339342; 15537808; 17825091
423	NG H38	N. meningitidis	1	N. meningitidis	9501229; 12855736; 15339342; 15537808; 17825091; 19643763
424	NG E31	N. meningitidis	1	N. meningitidis	9501229; 12855736; 15339342; 15537808; 17825091; 19643763; 21092259
425	NG G40	N. meningitidis	1	N. meningitidis	9501229; 12855736; 15537808; 17825091
426	NG E28	N. meningitidis	1	N. meningitidis	9501229; 12855736; 15339342; 15537808; 17825091
427	NG E30	N. meningitidis	8	N. meningitidis	9501229; 12855736; 15339342; 15385499; 15537808; 17825091; 19643763
428	NG H36	N. meningitidis	8	N. meningitidis	9501229; 12855736; 15339342; 15385499; 15537808; 17825091; 19643763
430	NG 080	N. meningitidis	3	N. meningitidis	9501229; 12855736; 15339342; 15385499; 15537808; 17825091; 19643763
431	NG144/82	N. meningitidis	3	N. meningitidis	9501229; 12855736; 15339342; 15385499; 15537808; 17825091; 19643763
434	NG PB24	N. meningitidis	3	N. meningitidis	9501229; 12855736; 15339342; 15385499; 15537808; 17825091; 19643763
436	NG P20	N. meningitidis	2	N. meningitidis	9501229; 12855736; 15339342; 15385499; 15537808; 17825091; 19643763
441	8680	N. meningitidis	3	N. meningitidis	9501229; 12855736; 15339342; 15385499; 15537808; 17825091; 19643763
442	297-0	N. meningitidis	1	N. meningitidis	9501229; 12855736; 15339342; 15537808; 17825091; 19643763; 21092259
443	3906	N. meningitidis	2	N. meningitidis	9501229; 12855736; 15339342; 15537808; 17825091
444	SWZ107	N. meningitidis	3	N. meningitidis	9501229; 12855736; 15339342; 15537808; 17825091; 19643763; 21092259
445	528	N. meningitidis	1	N. meningitidis	9501229; 12855736; 15537808; 17825091; 19643763
446	1000	N. meningitidis	1	N. meningitidis	9501229; 12855736; 15339342; 15537808; 17825091
451	14/1455	N. meningitidis	1	N. meningitidis	9501229; 12855736; 15339342; 15385499; 15537808; 17825091; 19643763
466	371	N. meningitidis	2	N. meningitidis	1452360; 9501229; 12855736; 15339342; 15385499; 15537808; 17825091
467	690	N. meningitidis	1	N. meningitidis	1452360; 9501229; 12855736; 15385499; 15537808; 17825091; 19643763
468	BRAZ10	N. meningitidis	2	N. meningitidis	8501321; 9501229; 12855736; 15339342; 15385499; 15537808; 17825091; 19643763
488	106	N. meningitidis	2	N. meningitidis	1452360; 9501229; 12855736; 15339342; 15385499; 15537808; 17825091; 19643763
492	79128	N. meningitidis	2	N. meningitidis	9501229; 12855736; 15339342; 15385499; 15537808; 17825091; 19643763
493	322/85	N. meningitidis	1	N. meningitidis	1452360; 9501229; 12855736; 15339342; 15385499; 15537808; 17825091; 19643763
494	79126	N. meningitidis	2	N. meningitidis	1452360; 9501229; 12855736; 15339342; 15385499; 15537808; 17825091; 19643763
507	MA-5756	N. meningitidis	2	N. meningitidis	8501321; 9501229; 12855736; 15339342; 15385499; 15537808; 17825091; 19643763
597	92001	N. meningitidis	1	N. meningitidis	9501229; 12855736; 15385499; 15537808; 17825091; 19643763
613	Z2491	N. meningitidis	1	N. meningitidis	7592413; 9501229; 10761919; 12855736; 15339342; 15385499; 15537808; 16151203; 17825091; 19643763; 21092259; 21368196; 22422752
638	G2136	N. meningitidis	2	N. meningitidis	9501229; 12855736; 15339342; 15385499; 15537808; 17825091; 19643763; 21368196
639	B6116/77	N. meningitidis	2	N. meningitidis	9501229; 12855736; 15339342; 15385499; 15537808; 17825091; 19643763
640	SB25	N. meningitidis	2	N. meningitidis	9501229; 12855736; 15339342; 15385499; 15537808; 17825091; 19643763
641	94/155	N. meningitidis	2	N. meningitidis	9501229; 12855736; 15339342; 15385499; 15537808; 17825091; 19643763
642	312 901	N. meningitidis	2	N. meningitidis	9501229; 12855736; 15385499; 15537808; 17825091; 19643763
643	AK22	N. meningitidis	2	N. meningitidis	9501229; 12855736; 15339342; 15385499; 15537808; 17825091; 19643763
644	L93/4286	N. meningitidis	1	N. meningitidis	9501229; 10565901; 12855736; 15339342; 15385499; 15537808; 17825091; 19643763; 22785191
645	204/92	N. meningitidis	3	N. meningitidis	9501229; 12855736; 15385499; 15537808; 17825091; 19643763
646	400	N. meningitidis	8	N. meningitidis	9501229; 12855736; 15385499; 15537808; 17825091; 19643763
647	AK50	N. meningitidis	8	N. meningitidis	9501229; 12855736; 15339342; 15385499; 15537808; 17825091; 19643763
648	M-101/93	N. meningitidis	8	N. meningitidis	9501229; 12855736; 15339342; 15385499; 15537808; 17825091; 19643763
649	50/94	N. meningitidis	8	N. meningitidis	9501229; 12855736; 15339342; 15385499; 15537808; 17825091; 19643763
650	M40/94	N. meningitidis	8	N. meningitidis	9501229; 12855736; 15385499; 15537808; 17825091; 19643763
651	931905	N. meningitidis	8	N. meningitidis	9501229; 12855736; 15339342; 15385499; 15537808; 17825091; 19643763; 21092259
652	N45/96	N. meningitidis	8	N. meningitidis	9501229; 12855736; 15385499; 15537808; 17825091
653	91/40	N. meningitidis	8	N. meningitidis	9501229; 12855736; 15385499; 15537808; 17825091; 19643763
654	88/03415	N. meningitidis	8	N. meningitidis	9501229; 12855736; 15339342; 15385499; 15537808; 17825091; 19643763
655	E32	N. meningitidis	18	N. meningitidis	9501229; 12855736; 15339342; 15537808; 17825091; 19643763; 21092259
656	E26	N. meningitidis	1	N. meningitidis	9501229; 12855736; 15339342; 15537808; 17825091; 19643763; 21092259
657	860060	N. meningitidis	1	N. meningitidis	9501229; 12855736; 15339342; 15537808; 17825091; 19643763; 21092259
658	890326	N. meningitidis	1	N. meningitidis	9501229; 12855736; 15339342; 15537808; 17825091
659	A22	N. meningitidis	1	N. meningitidis	9501229; 12855736; 15339342; 15537808; 17825091; 19643763; 21092259
660	71/94	N. meningitidis	2	N. meningitidis	9501229; 12855736; 15537808; 17825091; 19643763; 21092259
661	860800	N. meningitidis	2	N. meningitidis	9501229; 12855736; 15339342; 15537808; 17825091
662	2837	N. meningitidis	1	N. meningitidis	10565901; 22785191
663	2839	N. meningitidis	1	N. meningitidis	10565901; 22785191
664	2838	N. meningitidis	1	N. meningitidis	10565901; 22785191
665	2845	N. meningitidis	2	N. meningitidis	10565901; 22785191
666	2843	N. meningitidis	2	N. meningitidis	10565901; 22785191
667	2842	N. meningitidis	2	N. meningitidis	10565901; 22785191
669	2846	N. meningitidis	2	N. meningitidis	10565901; 22785191
670	2840	N. meningitidis	1	N. meningitidis	10565901; 22785191
671	2844	N. meningitidis	1	N. meningitidis	10565901; 22785191
672	2847	N. meningitidis	1	N. meningitidis	10565901; 22785191
698	FAM18	N. meningitidis	2	N. meningitidis	10565901; 16151203; 17305430; 21092259; 21368196; 22422752; 22785191
1771	030-24	N. lactamica	33	N. lactamica	15784588; 17825091; 22422752
1772	014-24	N. lactamica	32	N. lactamica	15784588; 17825091; 21092259; 22422752
1777	049-12	N. lactamica	34	N. lactamica	15784588; 17825091
1787	09002S1	N. lactamica	32	N. lactamica	15784588; 17825091; 22422752
1790	8206	N. lactamica	6	N. lactamica	15784588; 17825091; 22422752
2077	153	N. meningitidis	1	N. meningitidis	15776372; 18305155
2855	FA1090	N. gonorrhoeae	5	N. gonorrhoeae	17825091; 21092259; 22422752
2863	ATCC 29256	N. mucosa	13	N. mucosa	20676376; 22422752
3565	ATCC 25996	N. mucosa	14	N. mucosa	20676376; 22422752
4945	Y92-1009	N. lactamica	6	N. lactamica	12065503; 16682101; 19553555
5191	2nd94	N. lactamica	6	N. lactamica
5193	15883	N. sp.	16	"N. bergeri"	22422752
5194	87043	N. polysaccharea	44	N. polysaccharea
5195	89356	N. polysaccharea	44	N. polysaccharea
5196	P1-A	N. polysaccharea	9	N. polysaccharea
5197	ATCC 9913	N. mucosa	17	N. mucosa
5198	9297	N. mucosa	27	N. mucosa
5199	LNP 407	N. subflava	40	N. subflava
5200	0523/93	N. subflava	40	N. subflava
5201	NP3	N. subflava	40	N. subflava
5202	9992	N. subflava	31	N. subflava
5203	NP0	N. subflava	43	N. subflava
5204	ATCC 19243	N. mucosa	21	N. mucosa or N. oralis
5206	NP4	N. subflava	56	N. subflava
5207	0533/93	N. subflava	53	N. subflava
5208	NP5	N. sp.	57	N. subflava
5209	P8-A	N. polysaccharea	44	N. polysaccharea
5210	NP7	N. sp.	58	N. subflava
5212	30008	N. subflava	31	N. subflava
5213	14221	N. subflava	25	N. subflava
5214	LNP 415	N. cinerea	10	N. cinerea
5215	Nmu0	N. subflava	59	N. subflava
5216	P7-A	N. polysaccharea	9	N. polysaccharea
5354	ATCC 19696	N. mucosa	29	N. mucosa
5355	LNP 3834	N. mucosa	54	N. mucosa
5356	NP2	N. subflava	25	N. subflava
5541	2nd 1	N. lactamica	51	N. lactamica
5543	1st 48	N. lactamica	52	N. lactamica
5544	ATCC 23970	N. lactamica	6	N. lactamica
5546	2713	N. meningitidis	2	N. meningitidis
5547	M982	N. meningitidis	1	N. meningitidis
7159	FA19	N. gonorrhoeae	7	N. gonorrhoeae	17825091
8778	004-12	N. lactamica	6	N. lactamica	15784588; 17825091
8837	017-02	N. lactamica	6	N. lactamica	15784588; 17825091
8851	020-06	N. lactamica	6	N. lactamica	15784588; 17825091; 21092259; 22422752
9756	275	N. meningitidis	1	N. meningitidis	15776372; 18305155
12672	53442	N. meningitidis	2	N. meningitidis	18031983; 21092259; 21368196; 22422752
13685	NCCP11945	N. gonorrhoeae	7	N. gonorrhoeae	18586945; 21092259; 22422752
14627	M20918	N. meningitidis	1	N. meningitidis	20519285
14729	MS-11	N. gonorrhoeae	7	N. gonorrhoeae	22422752
14730	ATCC 43768	N. polysaccharea	9	N. polysaccharea	20676376; 22422752
14731	ATCC 14685	N. cinerea	10	N. cinerea	20676376; 22422752
14732	NRL30031	N. subflava	11	N. subflava	20676376; 22422752
14733	NJ9703	N. subflava	12	N. subflava	22422752
14740	ATCC 29315	N. elongata subsp. glycolytica	15	N. elongata subsp. glycolytica	20676376; 22422752
15698	DGI2	N. gonorrhoeae	7	N. gonorrhoeae
15935	PID24	N. gonorrhoeae	7	N. gonorrhoeae	22422752
15936	DGI18	N. gonorrhoeae	7	N. gonorrhoeae	22422752
15937	FA6140	N. gonorrhoeae	7	N. gonorrhoeae	22422752
17881	Z5463BC	N. meningitidis	1	N. meningitidis	21386889
17882	Z5463	N. meningitidis	1	N. meningitidis	21386889
17883	Z5463PI	N. meningitidis	1	N. meningitidis	21386889
18968	M10 240474	N. meningitidis	3	N. meningitidis
18969	M10 240478	N. meningitidis	8	N. meningitidis
19023	M10 240473	N. meningitidis	3	N. meningitidis
19024	M10 240480	N. meningitidis	8	N. meningitidis
19025	M10 240481	N. meningitidis	3	N. meningitidis
19026	M10 240482	N. meningitidis	8	N. meningitidis
19027	M10 240484	N. meningitidis	8	N. meningitidis
19028	M10 240485	N. meningitidis	3	N. meningitidis
19029	M10 240487	N. meningitidis	3	N. meningitidis
19030	M10 240489	N. meningitidis	1	N. meningitidis
19031	M10 240490	N. meningitidis	3	N. meningitidis
19032	M10 240498	N. meningitidis	8	N. meningitidis
19077	CCUG 50858 T	N. bacilliformis	49	N. bacilliformis	16455901; 22422752
19078	CCUG 56775 T	N. canis	48	N. canis	22422752
19079	CCUG 346 T	N. cinerea	19	N. cinerea	22422752
19080	CCUG 5746	N. cinerea	20	N. cinerea	22422752
19081	CCUG 25879	N. cinerea	10	N. cinerea	22422752
19082	CCUG 27178 A	N. cinerea	19	N. cinerea	22422752
19083	CCUG 53898	N. dentiae	47	N. dentiae	8987719; 22422752
19084	CCUG 4788	N. subflava	38	N. subflava	22422752
19085	CCUG 29761	N. subflava	25	N. subflava	22422752
19086	CCUG 17913 T	N. subflava	11	N. subflava	22422752
19087	CCUG 806	N. subflava	11	N. subflava	22422752
19088	CCUG 28662	N. cinerea	45	N. cinerea	22422752
19089	CCUG 41451 T	N. mucosa	22	N. mucosa	22422752
19090	CCUG 12106	N. mucosa	27	N. mucosa	22422752
19091	CCUG 26878 T	N. oralis	21	N. mucosa or N. oralis	5554812; 22422752
19092	CCUG 7826	N. subflava	40	N. subflava	22422752
19093	CCUG 32036	N. mucosa	28	N. mucosa	22422752
19094	CCUG 32112	N. mucosa	30	N. mucosa	22422752
19095	CCUG 18031	N. polysaccharea	9	N. polysaccharea	22422752
19096	CCUG 24845	N. polysaccharea	9	N. polysaccharea	22422752
19097	CCUG 24846	N. polysaccharea	44	N. polysaccharea	22422752
19098	CCUG 27182	N. polysaccharea	44	N. polysaccharea	22422752
19099	CCUG 431	N. mucosa	35	N. mucosa	22422752
19100	CCUG 24847	N. mucosa	27	N. mucosa	22422752
19101	CCUG 24918	N. subflava	40	N. subflava	22422752
19102	CCUG 23930 T	N. subflava	42	N. subflava	22422752
19103	CCUG 800	N. subflava	23	N. subflava	22422752
19104	CCUG 801	N. subflava	23	N. subflava	22422752
19105	CCUG 24960	N. subflava	42	N. subflava	22422752
19106	CCUG 25198	N. subflava	31	N. subflava	22422752
19107	CCUG 4007 T	N. weaveri	24	N. weaveri	8240951; 22422752
19260	WUE 2594	N. meningitidis	1	N. meningitidis	21296965
19261	alpha710	N. meningitidis	8	N. meningitidis	20709895
19263	NZ-05/33	N. meningitidis	8	N. meningitidis	21368196
19264	M04-240196	N. meningitidis	3	N. meningitidis	21368196
19265	M01-240355	N. meningitidis	2	N. meningitidis	21368196
19266	M01-240149	N. meningitidis	8	N. meningitidis	21368196
19357	N1568	N. meningitidis	1	N. meningitidis	21368196
19358	M6190	N. meningitidis	1	N. meningitidis	21368196
19359	M13399	N. meningitidis	1	N. meningitidis	21368196
19360	M0579	N. meningitidis	8	N. meningitidis	21368196
19361	ES14902	N. meningitidis	1	N. meningitidis	21368196
19362	CU385	N. meningitidis	3	N. meningitidis	21368196
19363	961-5945	N. meningitidis	2	N. meningitidis	21368196
19364	M01-240013	N. meningitidis	3	N. meningitidis	21368196
19365	K1207	N. meningitidis	1	N. meningitidis	20675487
19366	M10699	N. meningitidis	3	N. meningitidis	20519285
19367	M11791	N. meningitidis	2	N. meningitidis	20519285
19369	M13519	N. meningitidis	1	N. meningitidis	20519285
19370	M14900	N. meningitidis	2	N. meningitidis	20519285
19371	M15141	N. meningitidis	1	N. meningitidis	20519285
19373	M16207	N. meningitidis	2	N. meningitidis	20519285
19374	M16917	N. meningitidis	1	N. meningitidis	20519285
19376	M17277	N. meningitidis	8	N. meningitidis	20519285
19377	M17661	N. meningitidis	1	N. meningitidis	20519285
19378	M18575	N. meningitidis	1	N. meningitidis	20519285
19380	M20899	N. meningitidis	2	N. meningitidis	20519285
19381	NM9261	N. meningitidis	2	N. meningitidis	20519285
19505	S0108	N. meningitidis	1	N. meningitidis	20675487
19940	CCUG 808	N. animalis	76	N. animalis
19958	M10 240476	N. meningitidis	2	N. meningitidis
19959	M10 240499	N. meningitidis	3	N. meningitidis
19960	M10 240500	N. meningitidis	8	N. meningitidis
19961	M10 240502	N. meningitidis	8	N. meningitidis
19962	M10 240503	N. meningitidis	2	N. meningitidis
19963	M10 240505	N. meningitidis	2	N. meningitidis
19964	M10 240507	N. meningitidis	2	N. meningitidis
19965	M10 240508	N. meningitidis	3	N. meningitidis
19966	M10 240511	N. meningitidis	3	N. meningitidis
19967	M10 240512	N. meningitidis	8	N. meningitidis
19968	M10 240514	N. meningitidis	2	N. meningitidis
19969	M10 240515	N. meningitidis	3	N. meningitidis
19970	M10 240520	N. meningitidis	2	N. meningitidis
19971	M10 240521	N. meningitidis	8	N. meningitidis
19972	M10 240522	N. meningitidis	8	N. meningitidis
19973	M10 240525	N. meningitidis	3	N. meningitidis
19974	M10 240527	N. meningitidis	3	N. meningitidis
19976	M10 240530	N. meningitidis	2	N. meningitidis
19977	M10 240531	N. meningitidis	2	N. meningitidis
19978	M10 240532	N. meningitidis	8	N. meningitidis
19979	M10 240534	N. meningitidis	2	N. meningitidis
19980	M10 240536	N. meningitidis	2	N. meningitidis
19981	M10 240540	N. meningitidis	2	N. meningitidis
19982	M10 240546	N. meningitidis	2	N. meningitidis
19983	M10 240547	N. meningitidis	3	N. meningitidis
19984	M10 240548	N. meningitidis	8	N. meningitidis
19986	M10 240550	N. meningitidis	3	N. meningitidis
19987	M10 240553	N. meningitidis	3	N. meningitidis
19988	M10 240556	N. meningitidis	8	N. meningitidis
19991	M10 240566	N. meningitidis	2	N. meningitidis
19992	M10 240568	N. meningitidis	2	N. meningitidis
19993	M10 240569	N. meningitidis	1	N. meningitidis
19994	M10 240570	N. meningitidis	8	N. meningitidis
19995	M10 240572	N. meningitidis	3	N. meningitidis
19996	M10 240578	N. meningitidis	3	N. meningitidis
19997	M10 240579	N. meningitidis	8	N. meningitidis
19998	M10 240580	N. meningitidis	2	N. meningitidis
19999	M10 240581	N. meningitidis	1	N. meningitidis
20000	M10 240582	N. meningitidis	3	N. meningitidis
20001	M10 240583	N. meningitidis	3	N. meningitidis
20002	M10 240585	N. meningitidis	8	N. meningitidis
20003	M10 240586	N. meningitidis	8	N. meningitidis
20004	M10 240587	N. meningitidis	8	N. meningitidis
20005	M10 240589	N. meningitidis	8	N. meningitidis
20006	M10 240590	N. meningitidis	2	N. meningitidis
20007	M10 240591	N. meningitidis	1	N. meningitidis
20008	M10 240592	N. meningitidis	8	N. meningitidis
20009	M10 240595	N. meningitidis	2	N. meningitidis
20010	M10 240597	N. meningitidis	8	N. meningitidis
20011	M10 240598	N. meningitidis	8	N. meningitidis
20012	M10 240602	N. meningitidis	3	N. meningitidis
20013	M10 240604	N. meningitidis	8	N. meningitidis
20014	M10 240605	N. meningitidis	8	N. meningitidis
20016	M10 240607	N. meningitidis	1	N. meningitidis
20017	M10 240611	N. meningitidis	3	N. meningitidis
20018	M10 240612	N. meningitidis	3	N. meningitidis
20019	M10 240613	N. meningitidis	3	N. meningitidis
20020	M10 240614	N. meningitidis	1	N. meningitidis
20021	M10 240616	N. meningitidis	1	N. meningitidis
20022	M10 240617	N. meningitidis	2	N. meningitidis
20023	M10 240618	N. meningitidis	1	N. meningitidis
20024	M10 240619	N. meningitidis	2	N. meningitidis
20025	M10 240621	N. meningitidis	2	N. meningitidis
20026	M10 240622	N. meningitidis	3	N. meningitidis
20027	M10 240623	N. meningitidis	3	N. meningitidis
20028	M10 240624	N. meningitidis	3	N. meningitidis
20029	M10 240626	N. meningitidis	3	N. meningitidis
20030	M10 240627	N. meningitidis	3	N. meningitidis
20032	M10 240632	N. meningitidis	2	N. meningitidis
20033	M10 240633	N. meningitidis	2	N. meningitidis
20034	M10 240634	N. meningitidis	8	N. meningitidis
20035	M10 240636	N. meningitidis	1	N. meningitidis
20036	M10 240638	N. meningitidis	3	N. meningitidis
20037	M10 240639	N. meningitidis	8	N. meningitidis
20038	M10 240640	N. meningitidis	3	N. meningitidis
20039	M10 240641	N. meningitidis	1	N. meningitidis
20040	M10 240642	N. meningitidis	3	N. meningitidis
20041	M10 240643	N. meningitidis	2	N. meningitidis
20042	M10 240644	N. meningitidis	1	N. meningitidis
20043	M10 240645	N. meningitidis	2	N. meningitidis
20044	M10 240649	N. meningitidis	3	N. meningitidis
20045	M10 240650	N. meningitidis	1	N. meningitidis
20046	M10 240651	N. meningitidis	2	N. meningitidis
20047	M10 240652	N. meningitidis	3	N. meningitidis
20048	M10 240657	N. meningitidis	3	N. meningitidis
20049	M10 240659	N. meningitidis	8	N. meningitidis
20050	M10 240661	N. meningitidis	3	N. meningitidis
20051	M10 240662	N. meningitidis	8	N. meningitidis
20052	M10 240665	N. meningitidis	2	N. meningitidis
20053	M10 240666	N. meningitidis	2	N. meningitidis
20054	M10 240668	N. meningitidis	3	N. meningitidis
20055	M10 240669	N. meningitidis	8	N. meningitidis
20056	M10 240670	N. meningitidis	3	N. meningitidis
20058	M10 240674	N. meningitidis	8	N. meningitidis
20059	M10 240675	N. meningitidis	2	N. meningitidis
20060	M10 240676	N. meningitidis	3	N. meningitidis
20061	M10 240677	N. meningitidis	3	N. meningitidis
20062	M10 240678	N. meningitidis	8	N. meningitidis
20063	M10 240681	N. meningitidis	3	N. meningitidis
20064	M10 240682	N. meningitidis	3	N. meningitidis
20065	M10 240683	N. meningitidis	1	N. meningitidis
20066	M10 240684	N. meningitidis	1	N. meningitidis
20067	M10 240685	N. meningitidis	2	N. meningitidis
20069	M10 240689	N. meningitidis	8	N. meningitidis
20070	M10 240690	N. meningitidis	8	N. meningitidis
20071	M10 240693	N. meningitidis	1	N. meningitidis
20072	M10 240694	N. meningitidis	2	N. meningitidis
20073	M10 240698	N. meningitidis	1	N. meningitidis
20074	M10 240700	N. meningitidis	2	N. meningitidis
20075	M10 240701	N. meningitidis	2	N. meningitidis
20076	M10 240702	N. meningitidis	8	N. meningitidis
20077	M10 240703	N. meningitidis	2	N. meningitidis
20079	M10 240705	N. meningitidis	1	N. meningitidis
20080	M10 240707	N. meningitidis	8	N. meningitidis
20081	M10 240708	N. meningitidis	3	N. meningitidis
20082	M10 240709	N. meningitidis	2	N. meningitidis
20083	M10 240711	N. meningitidis	3	N. meningitidis
20084	M10 240712	N. meningitidis	2	N. meningitidis
20085	M10 240713	N. meningitidis	3	N. meningitidis
20086	M10 240716	N. meningitidis	1	N. meningitidis
20087	M10 240717	N. meningitidis	2	N. meningitidis
20088	M10 240718	N. meningitidis	1	N. meningitidis
20089	M10 240719	N. meningitidis	3	N. meningitidis
20090	M10 240720	N. meningitidis	2	N. meningitidis
20091	M10 240721	N. meningitidis	8	N. meningitidis
20092	M10 240722	N. meningitidis	8	N. meningitidis
20093	M10 240723	N. meningitidis	8	N. meningitidis
20094	M10 240724	N. meningitidis	8	N. meningitidis
20095	M10 240728	N. meningitidis	3	N. meningitidis
20096	M10 240729	N. meningitidis	3	N. meningitidis
20097	M10 240730	N. meningitidis	8	N. meningitidis
20098	M10 240731	N. meningitidis	3	N. meningitidis
20099	M10 240732	N. meningitidis	2	N. meningitidis
20100	M10 240733	N. meningitidis	3	N. meningitidis
20101	M10 240737	N. meningitidis	1	N. meningitidis
20102	M10 240742	N. meningitidis	2	N. meningitidis
20103	M10 240743	N. meningitidis	3	N. meningitidis
20104	M10 240745	N. meningitidis	2	N. meningitidis
20105	M10 240746	N. meningitidis	8	N. meningitidis
20106	M10 240747	N. meningitidis	8	N. meningitidis
20107	M10 240748	N. meningitidis	8	N. meningitidis
20108	M10 240749	N. meningitidis	8	N. meningitidis
20109	M10 240750	N. meningitidis	8	N. meningitidis
20110	M10 240751	N. meningitidis	2	N. meningitidis
20111	M10 240752	N. meningitidis	3	N. meningitidis
20112	M10 240753	N. meningitidis	3	N. meningitidis
20113	M10 240754	N. meningitidis	8	N. meningitidis
20114	M10 240756	N. meningitidis	1	N. meningitidis
20115	M10 240759	N. meningitidis	2	N. meningitidis
20116	M10 240761	N. meningitidis	8	N. meningitidis
20117	M10 240762	N. meningitidis	8	N. meningitidis
20118	M10 240763	N. meningitidis	1	N. meningitidis
20120	M10 240767	N. meningitidis	3	N. meningitidis
20121	M10 240768	N. meningitidis	3	N. meningitidis
20122	M10 240770	N. meningitidis	3	N. meningitidis
20123	M10 240771	N. meningitidis	1	N. meningitidis
20124	M10 240772	N. meningitidis	3	N. meningitidis
20125	M10 240773	N. meningitidis	8	N. meningitidis
20126	M10 240774	N. meningitidis	3	N. meningitidis
20127	M10 240775	N. meningitidis	8	N. meningitidis
20128	M10 240776	N. meningitidis	2	N. meningitidis
20129	M10 240777	N. meningitidis	2	N. meningitidis
20130	M10 240778	N. meningitidis	2	N. meningitidis
20131	M10 240779	N. meningitidis	3	N. meningitidis
20132	M10 240781	N. meningitidis	1	N. meningitidis
20133	M10 240783	N. meningitidis	3	N. meningitidis
20134	M10 240785	N. meningitidis	8	N. meningitidis
20135	M10 240786	N. meningitidis	2	N. meningitidis
20136	M10 240787	N. meningitidis	2	N. meningitidis
20138	M10 240789	N. meningitidis	2	N. meningitidis
20139	M10 240790	N. meningitidis	3	N. meningitidis
20140	M10 240793	N. meningitidis	8	N. meningitidis
20141	M10 240794	N. meningitidis	3	N. meningitidis
20143	M10 240798	N. meningitidis	2	N. meningitidis
20144	M10 240799	N. meningitidis	2	N. meningitidis
20145	M10 240803	N. meningitidis	8	N. meningitidis
20146	M10 240804	N. meningitidis	2	N. meningitidis
20147	M10 240805	N. meningitidis	3	N. meningitidis
20148	M10 240807	N. meningitidis	8	N. meningitidis
20149	M10 240808	N. meningitidis	3	N. meningitidis
20150	M10 240809	N. meningitidis	8	N. meningitidis
20152	M10 240811	N. meningitidis	1	N. meningitidis
20153	M10 240814	N. meningitidis	3	N. meningitidis
20154	M10 240817	N. meningitidis	2	N. meningitidis
20155	M10 240818	N. meningitidis	1	N. meningitidis
20156	M10 240819	N. meningitidis	3	N. meningitidis
20157	M10 240820	N. meningitidis	8	N. meningitidis
20158	M10 240821	N. meningitidis	2	N. meningitidis
20160	M10 240823	N. meningitidis	8	N. meningitidis
20161	M10 240824	N. meningitidis	3	N. meningitidis
20162	M10 240825	N. meningitidis	1	N. meningitidis
20163	M10 240826	N. meningitidis	3	N. meningitidis
20164	M11 240000	N. meningitidis	2	N. meningitidis
20165	M11 240001	N. meningitidis	1	N. meningitidis
20166	M11 240002	N. meningitidis	1	N. meningitidis
20167	M11 240003	N. meningitidis	8	N. meningitidis
20168	M11 240004	N. meningitidis	3	N. meningitidis
20169	M11 240005	N. meningitidis	2	N. meningitidis
20170	M11 240006	N. meningitidis	3	N. meningitidis
20171	M11 240007	N. meningitidis	2	N. meningitidis
20172	M11 240008	N. meningitidis	8	N. meningitidis
20173	M11 240010	N. meningitidis	3	N. meningitidis
20174	M11 240011	N. meningitidis	8	N. meningitidis
20175	M11 240012	N. meningitidis	8	N. meningitidis
20176	M11 240013	N. meningitidis	3	N. meningitidis
20178	M11 240015	N. meningitidis	3	N. meningitidis
20179	M11 240016	N. meningitidis	3	N. meningitidis
20180	M11 240017	N. meningitidis	8	N. meningitidis
20181	M11 240018	N. meningitidis	8	N. meningitidis
20182	M11 240019	N. meningitidis	3	N. meningitidis
20183	M11 240021	N. meningitidis	3	N. meningitidis
20184	M11 240022	N. meningitidis	3	N. meningitidis
20185	M11 240023	N. meningitidis	8	N. meningitidis
20186	M11 240024	N. meningitidis	8	N. meningitidis
20187	M11 240025	N. meningitidis	3	N. meningitidis
20188	M11 240026	N. meningitidis	3	N. meningitidis
20189	M11 240027	N. meningitidis	1	N. meningitidis
20190	M11 240028	N. meningitidis	1	N. meningitidis
20191	M11 240029	N. meningitidis	1	N. meningitidis
20192	M11 240030	N. meningitidis	3	N. meningitidis
20193	M11 240031	N. meningitidis	2	N. meningitidis
20194	M11 240032	N. meningitidis	3	N. meningitidis
20195	M11 240034	N. meningitidis	8	N. meningitidis
20197	M11 240036	N. meningitidis	2	N. meningitidis
20198	M11 240037	N. meningitidis	3	N. meningitidis
20199	M11 240038	N. meningitidis	2	N. meningitidis
20200	M11 240039	N. meningitidis	1	N. meningitidis
20201	M11 240040	N. meningitidis	8	N. meningitidis
20202	M11 240041	N. meningitidis	8	N. meningitidis
20203	M11 240042	N. meningitidis	1	N. meningitidis
20204	M11 240043	N. meningitidis	2	N. meningitidis
20205	M11 240044	N. meningitidis	3	N. meningitidis
20206	M11 240045	N. meningitidis	1	N. meningitidis
20207	M11 240046	N. meningitidis	2	N. meningitidis
20208	M11 240047	N. meningitidis	8	N. meningitidis
20209	M11 240048	N. meningitidis	1	N. meningitidis
20210	M11 240050	N. meningitidis	2	N. meningitidis
20211	M11 240052	N. meningitidis	1	N. meningitidis
20212	M11 240053	N. meningitidis	8	N. meningitidis
20213	M11 240054	N. meningitidis	8	N. meningitidis
20214	M11 240055	N. meningitidis	8	N. meningitidis
20215	M11 240056	N. meningitidis	1	N. meningitidis
20216	M11 240057	N. meningitidis	2	N. meningitidis
20217	M11 240058	N. meningitidis	3	N. meningitidis
20219	M11 240060	N. meningitidis	3	N. meningitidis
20220	M11 240061	N. meningitidis	2	N. meningitidis
20221	M11 240062	N. meningitidis	3	N. meningitidis
20222	M11 240063	N. meningitidis	8	N. meningitidis
20223	M11 240064	N. meningitidis	1	N. meningitidis
20224	M11 240065	N. meningitidis	2	N. meningitidis
20225	M11 240066	N. meningitidis	3	N. meningitidis
20226	M11 240067	N. meningitidis	2	N. meningitidis
20228	M11 240069	N. meningitidis	3	N. meningitidis
20229	M11 240070	N. meningitidis	3	N. meningitidis
20230	M11 240071	N. meningitidis	2	N. meningitidis
20231	M11 240072	N. meningitidis	3	N. meningitidis
20232	M11 240073	N. meningitidis	2	N. meningitidis
20233	M11 240074	N. meningitidis	2	N. meningitidis
20234	M11 240076	N. meningitidis	2	N. meningitidis
20235	M11 240077	N. meningitidis	3	N. meningitidis
20236	M11 240079	N. meningitidis	8	N. meningitidis
20237	M11 240081	N. meningitidis	8	N. meningitidis
20238	M11 240082	N. meningitidis	3	N. meningitidis
20240	M11 240084	N. meningitidis	3	N. meningitidis
20241	M11 240085	N. meningitidis	8	N. meningitidis
20243	M11 240088	N. meningitidis	8	N. meningitidis
20244	M11 240094	N. meningitidis	1	N. meningitidis
20245	M11 240096	N. meningitidis	2	N. meningitidis
20246	M11 240097	N. meningitidis	8	N. meningitidis
20247	M11 240099	N. meningitidis	2	N. meningitidis
20248	M11 240100	N. meningitidis	1	N. meningitidis
20250	M11 240109	N. meningitidis	3	N. meningitidis
20251	M11 240110	N. meningitidis	8	N. meningitidis
20252	M11 240111	N. meningitidis	2	N. meningitidis
20253	M11 240112	N. meningitidis	8	N. meningitidis
20254	M11 240113	N. meningitidis	2	N. meningitidis
20256	M11 240116	N. meningitidis	2	N. meningitidis
20257	M11 240117	N. meningitidis	1	N. meningitidis
20258	M11 240119	N. meningitidis	8	N. meningitidis
20259	M11 240121	N. meningitidis	2	N. meningitidis
20260	M11 240122	N. meningitidis	3	N. meningitidis
20261	M11 240123	N. meningitidis	2	N. meningitidis
20264	M11 240126	N. meningitidis	2	N. meningitidis
20265	M11 240128	N. meningitidis	3	N. meningitidis
20267	M11 240131	N. meningitidis	2	N. meningitidis
20268	M11 240132	N. meningitidis	3	N. meningitidis
20269	M11 240133	N. meningitidis	1	N. meningitidis
20270	M11 240134	N. meningitidis	2	N. meningitidis
20271	M11 240137	N. meningitidis	2	N. meningitidis
20272	M11 240139	N. meningitidis	3	N. meningitidis
20273	M11 240145	N. meningitidis	8	N. meningitidis
20274	M11 240146	N. meningitidis	3	N. meningitidis
20275	M11 240147	N. meningitidis	2	N. meningitidis
20276	M11 240148	N. meningitidis	8	N. meningitidis
20277	M11 240149	N. meningitidis	8	N. meningitidis
20278	M11 240150	N. meningitidis	3	N. meningitidis
20279	M11 240151	N. meningitidis	2	N. meningitidis
20280	M11 240152	N. meningitidis	8	N. meningitidis
20281	M11 240157	N. meningitidis	2	N. meningitidis
20282	M11 240161	N. meningitidis	2	N. meningitidis
20283	M11 240163	N. meningitidis	8	N. meningitidis
20284	M11 240164	N. meningitidis	8	N. meningitidis
20285	M11 240165	N. meningitidis	2	N. meningitidis
20287	M11 240167	N. meningitidis	1	N. meningitidis
20288	M11 240168	N. meningitidis	2	N. meningitidis
20289	M11 240170	N. meningitidis	8	N. meningitidis
20290	M11 240173	N. meningitidis	8	N. meningitidis
20291	M11 240174	N. meningitidis	3	N. meningitidis
20292	M11 240175	N. meningitidis	3	N. meningitidis
20293	M11 240176	N. meningitidis	1	N. meningitidis
20294	M11 240180	N. meningitidis	3	N. meningitidis
20295	M11 240181	N. meningitidis	2	N. meningitidis
20296	M11 240182	N. meningitidis	3	N. meningitidis
20297	M11 240183	N. meningitidis	3	N. meningitidis
20298	M11 240185	N. meningitidis	3	N. meningitidis
20299	M11 240188	N. meningitidis	8	N. meningitidis
20300	M11 240189	N. meningitidis	1	N. meningitidis
20301	M11 240191	N. meningitidis	8	N. meningitidis
20302	M11 240192	N. meningitidis	2	N. meningitidis
20303	M11 240193	N. meningitidis	8	N. meningitidis
20304	M11 240195	N. meningitidis	8	N. meningitidis
20305	M11 240203	N. meningitidis	8	N. meningitidis
20306	M11 240206	N. meningitidis	1	N. meningitidis
20307	M11 240207	N. meningitidis	8	N. meningitidis
20308	M11 240209	N. meningitidis	2	N. meningitidis
20309	M11 240210	N. meningitidis	2	N. meningitidis
20310	M11 240211	N. meningitidis	2	N. meningitidis
20311	M11 240212	N. meningitidis	3	N. meningitidis
20312	M11 240213	N. meningitidis	8	N. meningitidis
20313	M11 240214	N. meningitidis	1	N. meningitidis
20314	M11 240215	N. meningitidis	2	N. meningitidis
20315	M11 240216	N. meningitidis	2	N. meningitidis
20316	M11 240226	N. meningitidis	3	N. meningitidis
20317	M11 240227	N. meningitidis	2	N. meningitidis
20318	M11 240231	N. meningitidis	1	N. meningitidis
20319	M11 240232	N. meningitidis	3	N. meningitidis
20320	M11 240233	N. meningitidis	1	N. meningitidis
20321	M11 240234	N. meningitidis	1	N. meningitidis
20322	M11 240236	N. meningitidis	3	N. meningitidis
20323	M11 240237	N. meningitidis	2	N. meningitidis
20324	M11 240241	N. meningitidis	8	N. meningitidis
20325	M11 240242	N. meningitidis	8	N. meningitidis
20326	M11 240243	N. meningitidis	3	N. meningitidis
20327	M11 240244	N. meningitidis	8	N. meningitidis
20328	M11 240246	N. meningitidis	1	N. meningitidis
20329	M11 240247	N. meningitidis	1	N. meningitidis
20330	M11 240248	N. meningitidis	8	N. meningitidis
20331	M11 240249	N. meningitidis	1	N. meningitidis
20333	M11 240255	N. meningitidis	8	N. meningitidis
20334	M11 240256	N. meningitidis	8	N. meningitidis
20335	M11 240258	N. meningitidis	2	N. meningitidis
20336	M11 240259	N. meningitidis	8	N. meningitidis
20337	M11 240261	N. meningitidis	1	N. meningitidis
20338	M11 240262	N. meningitidis	1	N. meningitidis
20339	M11 240263	N. meningitidis	2	N. meningitidis
20340	M11 240265	N. meningitidis	3	N. meningitidis
20341	M11 240266	N. meningitidis	2	N. meningitidis
20342	M11 240268	N. meningitidis	2	N. meningitidis
20343	M11 240269	N. meningitidis	8	N. meningitidis
20344	M11 240275	N. meningitidis	3	N. meningitidis
20345	M11 240276	N. meningitidis	8	N. meningitidis
20346	M11 240277	N. meningitidis	2	N. meningitidis
20347	M11 240278	N. meningitidis	2	N. meningitidis
20348	M11 240280	N. meningitidis	3	N. meningitidis
20349	M11 240281	N. meningitidis	3	N. meningitidis
20350	M11 240282	N. meningitidis	2	N. meningitidis
20351	M11 240283	N. meningitidis	2	N. meningitidis
20352	M11 240284	N. meningitidis	3	N. meningitidis
20353	M11 240285	N. meningitidis	3	N. meningitidis
20354	M11 240286	N. meningitidis	1	N. meningitidis
20356	M11 240289	N. meningitidis	8	N. meningitidis
20357	M11 240290	N. meningitidis	2	N. meningitidis
20358	M11 240291	N. meningitidis	8	N. meningitidis
20359	M11 240294	N. meningitidis	1	N. meningitidis
20360	M11 240295	N. meningitidis	8	N. meningitidis
20362	M11 240297	N. meningitidis	2	N. meningitidis
20363	M11 240298	N. meningitidis	2	N. meningitidis
20364	M11 240299	N. meningitidis	8	N. meningitidis
20365	M11 240302	N. meningitidis	1	N. meningitidis
20366	M11 240303	N. meningitidis	3	N. meningitidis
20367	M11 240304	N. meningitidis	1	N. meningitidis
20369	M11 240306	N. meningitidis	8	N. meningitidis
20370	M11 240309	N. meningitidis	3	N. meningitidis
20371	M11 240311	N. meningitidis	8	N. meningitidis
20372	M11 240312	N. meningitidis	2	N. meningitidis
20373	M11 240313	N. meningitidis	2	N. meningitidis
20374	M11 240314	N. meningitidis	3	N. meningitidis
20375	M11 240315	N. meningitidis	3	N. meningitidis
20377	M11 240317	N. meningitidis	3	N. meningitidis
20378	M11 240318	N. meningitidis	3	N. meningitidis
20379	M11 240319	N. meningitidis	2	N. meningitidis
20380	M11 240322	N. meningitidis	2	N. meningitidis
20381	M11 240323	N. meningitidis	1	N. meningitidis
20383	M11 240326	N. meningitidis	2	N. meningitidis
20385	M11 240330	N. meningitidis	3	N. meningitidis
20386	M11 240333	N. meningitidis	8	N. meningitidis
20387	M11 240334	N. meningitidis	3	N. meningitidis
20388	M11 240335	N. meningitidis	2	N. meningitidis
20389	M11 240337	N. meningitidis	2	N. meningitidis
20390	M11 240338	N. meningitidis	1	N. meningitidis
20391	M11 240339	N. meningitidis	1	N. meningitidis
20392	M11 240341	N. meningitidis	8	N. meningitidis
20393	M11 240342	N. meningitidis	3	N. meningitidis
20394	M11 240343	N. meningitidis	8	N. meningitidis
20395	M11 240344	N. meningitidis	2	N. meningitidis
20396	M11 240346	N. meningitidis	2	N. meningitidis
20397	M11 240347	N. meningitidis	1	N. meningitidis
20398	M11 240348	N. meningitidis	2	N. meningitidis
20399	M11 240349	N. meningitidis	1	N. meningitidis
20400	M11 240350	N. meningitidis	1	N. meningitidis
20401	M11 240352	N. meningitidis	3	N. meningitidis
20402	M11 240353	N. meningitidis	3	N. meningitidis
20403	M11 240356	N. meningitidis	3	N. meningitidis
20404	M11 240358	N. meningitidis	2	N. meningitidis
20405	M11 240360	N. meningitidis	8	N. meningitidis
20406	M11 240363	N. meningitidis	1	N. meningitidis
20407	M11 240364	N. meningitidis	8	N. meningitidis
20408	M11 240365	N. meningitidis	8	N. meningitidis
20409	M11 240366	N. meningitidis	3	N. meningitidis
20410	M11 240367	N. meningitidis	8	N. meningitidis
20411	M11 240368	N. meningitidis	3	N. meningitidis
20412	M11 240369	N. meningitidis	8	N. meningitidis
20413	M11 240371	N. meningitidis	2	N. meningitidis
20414	M11 240372	N. meningitidis	2	N. meningitidis
20415	M11 240373	N. meningitidis	8	N. meningitidis
20417	M11 240376	N. meningitidis	3	N. meningitidis
20418	M11 240381	N. meningitidis	2	N. meningitidis
20419	M11 240382	N. meningitidis	8	N. meningitidis
20420	M11 240383	N. meningitidis	3	N. meningitidis
20421	M11 240386	N. meningitidis	8	N. meningitidis
20422	M11 240387	N. meningitidis	1	N. meningitidis
20423	M11 240388	N. meningitidis	3	N. meningitidis
20424	M11 240389	N. meningitidis	2	N. meningitidis
20425	M11 240390	N. meningitidis	3	N. meningitidis
20426	M11 240391	N. meningitidis	8	N. meningitidis
20427	M11 240392	N. meningitidis	3	N. meningitidis
20428	M11 240394	N. meningitidis	1	N. meningitidis
20429	M11 240395	N. meningitidis	3	N. meningitidis
20430	M11 240396	N. meningitidis	2	N. meningitidis
20431	M11 240397	N. meningitidis	3	N. meningitidis
20432	M11 240398	N. meningitidis	8	N. meningitidis
20433	M11 240399	N. meningitidis	2	N. meningitidis
20434	M11 240401	N. meningitidis	3	N. meningitidis
20435	M11 240402	N. meningitidis	1	N. meningitidis
20436	M11 240403	N. meningitidis	2	N. meningitidis
20437	M11 240405	N. meningitidis	3	N. meningitidis
20438	M11 240406	N. meningitidis	3	N. meningitidis
20439	M11 240409	N. meningitidis	3	N. meningitidis
20440	M11 240411	N. meningitidis	2	N. meningitidis
20441	M11 240412	N. meningitidis	1	N. meningitidis
20442	M11 240413	N. meningitidis	3	N. meningitidis
20444	M11 240417	N. meningitidis	2	N. meningitidis
20445	M11 240420	N. meningitidis	8	N. meningitidis
20446	M11 240422	N. meningitidis	2	N. meningitidis
20447	M11 240424	N. meningitidis	8	N. meningitidis
20448	M11 240425	N. meningitidis	8	N. meningitidis
20449	M11 240427	N. meningitidis	2	N. meningitidis
20450	M11 240428	N. meningitidis	3	N. meningitidis
20451	M11 240430	N. meningitidis	2	N. meningitidis
20452	M11 240431	N. meningitidis	3	N. meningitidis
20453	M11 240434	N. meningitidis	8	N. meningitidis
20454	M11 240435	N. meningitidis	2	N. meningitidis
20455	M11 240436	N. meningitidis	3	N. meningitidis
20456	M11 240437	N. meningitidis	2	N. meningitidis
20457	M11 240440	N. meningitidis	1	N. meningitidis
20458	M11 240441	N. meningitidis	2	N. meningitidis
20459	M11 240442	N. meningitidis	2	N. meningitidis
20460	M12 240156	N. meningitidis	2	N. meningitidis
20461	M12 240160	N. meningitidis	2	N. meningitidis
20470	M11 240118	N. meningitidis	8	N. meningitidis
20477	H44/76	N. meningitidis	3	N. meningitidis	21378179
20515	CCUG 30802T	N. elongata subsp. nitroreducens	75	N. elongata subsp. nitroreducens
20516	CCUG 2043T	N. elongata subsp. elongata	60	N. elongata subsp. elongata
20562	Nm8187	N. meningitidis	2	N. meningitidis	22084315
20563	Nm3127	N. meningitidis	2	N. meningitidis	22084315
20564	Nm6938	N. meningitidis	1	N. meningitidis	22084315
20565	Nm2732	N. meningitidis	1	N. meningitidis	22084315
20566	Nm8663	N. meningitidis	2	N. meningitidis	22084315
20567	Nm6756	N. meningitidis	2	N. meningitidis	22084315
20568	Nm1140	N. meningitidis	1	N. meningitidis	22084315
21038	CCUG 30380	N. bacilliformis	49	N. bacilliformis
21039	CCUG 38158	N. bacilliformis	46	N. bacilliformis
21040	CCUG 50611	N. bacilliformis	49	N. bacilliformis
21041	CCUG 53043	N. cinerea	74	N. cinerea
21042	CCUG 4554	N. elongata	37	N. elongata
21043	CCUG 26474	N. mucosa	13	N. mucosa
21044	F0314	N. oralis	68	N. oralis	22798652
21045	CCUG 10421	N. oralis	26	N. oralis
21046	CCUG 804	N. oralis	36	N. oralis
21047	CCUG 4790	N. polysaccharea	39	N. polysaccharea
21048	871	N. shayeganii	78	N. shayeganii
21049	9715	N. wadsworthii	77	N. wadsworthii
21060	C102	N. subflava	58	N. subflava
21061	CCUG 17327	N. mucosa	41	N. mucosa
21062	CCUG 21444	N. sp.	50	N. sp.
21063	CCUG 24841	N. subflava	43	N. subflava
21064	CCUG 24844	N. subflava	43	N. subflava
21065	TCDC-NG08107	N. gonorrhoeae	7	N. gonorrhoeae	21257765
21066	PID18	N. gonorrhoeae	7	N. gonorrhoeae
21067	1291	N. gonorrhoeae	7	N. gonorrhoeae
21068	PID1	N. gonorrhoeae	7	N. gonorrhoeae
21069	35/02	N. gonorrhoeae	7	N. gonorrhoeae
21070	F62	N. gonorrhoeae	7	N. gonorrhoeae
21071	SK-92-679	N. gonorrhoeae	7	N. gonorrhoeae
21072	SK-93-1035	N. gonorrhoeae	7	N. gonorrhoeae
21073	PID332	N. gonorrhoeae	7	N. gonorrhoeae
21176	M11 240742	N. meningitidis	3	N. meningitidis
21177	M11 240743	N. meningitidis	2	N. meningitidis
21178	M11 240745	N. meningitidis	2	N. meningitidis
21179	M11 240749	N. meningitidis	3	N. meningitidis
21180	M11 240750	N. meningitidis	3	N. meningitidis
21181	M11 240762	N. meningitidis	3	N. meningitidis
21182	M11 240763	N. meningitidis	1	N. meningitidis
21183	M11 240765	N. meningitidis	2	N. meningitidis
21184	M11 240766	N. meningitidis	8	N. meningitidis
21185	M11 240768	N. meningitidis	1	N. meningitidis
21186	M11 240771	N. meningitidis	1	N. meningitidis
21187	M11 240772	N. meningitidis	2	N. meningitidis
21188	M11 240773	N. meningitidis	8	N. meningitidis
21189	M11 240774	N. meningitidis	3	N. meningitidis
21190	M11 240775	N. meningitidis	2	N. meningitidis
21191	M11 240776	N. meningitidis	3	N. meningitidis
21192	M11 240779	N. meningitidis	2	N. meningitidis
21193	M11 240780	N. meningitidis	1	N. meningitidis
21194	M11 240781	N. meningitidis	3	N. meningitidis
21196	M11 240785	N. meningitidis	2	N. meningitidis
21197	M11 240787	N. meningitidis	2	N. meningitidis
21198	M11 240788	N. meningitidis	2	N. meningitidis
21199	M11 240789	N. meningitidis	1	N. meningitidis
21201	M11 240793	N. meningitidis	2	N. meningitidis
21202	M11 240796	N. meningitidis	3	N. meningitidis
21203	M11 240798	N. meningitidis	2	N. meningitidis
21204	M11 240799	N. meningitidis	3	N. meningitidis
21205	M11 240801	N. meningitidis	2	N. meningitidis
21206	M11 240802	N. meningitidis	2	N. meningitidis
21207	M11 240803	N. meningitidis	3	N. meningitidis
21208	M11 240941	N. meningitidis	1	N. meningitidis
21209	M11 240942	N. meningitidis	3	N. meningitidis
21210	M11 240945	N. meningitidis	8	N. meningitidis
21211	M11 240946	N. meningitidis	3	N. meningitidis
21212	M11 240948	N. meningitidis	2	N. meningitidis
21213	M11 240949	N. meningitidis	8	N. meningitidis
21214	M11 240953	N. meningitidis	2	N. meningitidis
21215	M11 240954	N. meningitidis	3	N. meningitidis
21216	M11 240975	N. meningitidis	2	N. meningitidis
21217	M11 240976	N. meningitidis	2	N. meningitidis
21218	M11 240977	N. meningitidis	2	N. meningitidis
21219	M11 240978	N. meningitidis	1	N. meningitidis
21220	M11 240979	N. meningitidis	3	N. meningitidis
21221	M11 240980	N. meningitidis	2	N. meningitidis
21222	M11 240981	N. meningitidis	8	N. meningitidis
21223	M11 240982	N. meningitidis	2	N. meningitidis
21224	M11 240983	N. meningitidis	3	N. meningitidis
21225	M11 240984	N. meningitidis	3	N. meningitidis
21226	M11 240986	N. meningitidis	3	N. meningitidis
21227	M11 240987	N. meningitidis	2	N. meningitidis
21230	M11 240992	N. meningitidis	8	N. meningitidis
21231	M11 240993	N. meningitidis	3	N. meningitidis
21232	M11 240994	N. meningitidis	1	N. meningitidis
21233	M11 240995	N. meningitidis	3	N. meningitidis
21234	M11 241013	N. meningitidis	8	N. meningitidis
21235	M11 241014	N. meningitidis	8	N. meningitidis
21236	M11 241015	N. meningitidis	8	N. meningitidis
21237	M11 241016	N. meningitidis	1	N. meningitidis
21238	M11 241018	N. meningitidis	8	N. meningitidis
21239	M11 241019	N. meningitidis	3	N. meningitidis
21240	M11 241023	N. meningitidis	1	N. meningitidis
21241	M11 241024	N. meningitidis	3	N. meningitidis
21242	M11 241025	N. meningitidis	3	N. meningitidis
21243	M11 241026	N. meningitidis	1	N. meningitidis
21244	M11 241027	N. meningitidis	3	N. meningitidis
21245	M11 241028	N. meningitidis	8	N. meningitidis
21246	M11 241031	N. meningitidis	1	N. meningitidis
21247	M11 241032	N. meningitidis	8	N. meningitidis
21248	M11 241033	N. meningitidis	3	N. meningitidis
21249	M11 241034	N. meningitidis	1	N. meningitidis
21251	M11 241036	N. meningitidis	3	N. meningitidis
21252	M11 241037	N. meningitidis	1	N. meningitidis
21253	M11 241039	N. meningitidis	1	N. meningitidis
21254	M11 241040	N. meningitidis	8	N. meningitidis
21255	M11 241042	N. meningitidis	2	N. meningitidis
21256	M11 241043	N. meningitidis	1	N. meningitidis
21257	M11 241044	N. meningitidis	8	N. meningitidis
21258	M11 241046	N. meningitidis	8	N. meningitidis
21397	2717	N. meningitidis	2	N. meningitidis
21427	M12 240214	N. meningitidis	3	N. meningitidis
21428	M12 240215	N. meningitidis	2	N. meningitidis
21429	M12 240216	N. meningitidis	3	N. meningitidis
21430	M12 240219	N. meningitidis	2	N. meningitidis
21431	M12 240220	N. meningitidis	8	N. meningitidis
21432	M12 240222	N. meningitidis	1	N. meningitidis
21433	M12 240223	N. meningitidis	3	N. meningitidis
21434	M12 240224	N. meningitidis	8	N. meningitidis
21435	M12 240225	N. meningitidis	2	N. meningitidis
21436	M12 240226	N. meningitidis	2	N. meningitidis
21437	M12 240227	N. meningitidis	8	N. meningitidis
21438	M12 240228	N. meningitidis	2	N. meningitidis
21439	M12 240229	N. meningitidis	3	N. meningitidis
21440	M12 240230	N. meningitidis	2	N. meningitidis
21441	M12 240231	N. meningitidis	3	N. meningitidis
21442	M12 240232	N. meningitidis	3	N. meningitidis
21443	M12 240237	N. meningitidis	2	N. meningitidis
21444	M12 240238	N. meningitidis	3	N. meningitidis
21445	M12 240239	N. meningitidis	2	N. meningitidis
21446	M12 240240	N. meningitidis	2	N. meningitidis
21447	M12 240241	N. meningitidis	2	N. meningitidis
21448	M12 240242	N. meningitidis	2	N. meningitidis
21449	M12 240243	N. meningitidis	3	N. meningitidis
21450	M12 240245	N. meningitidis	8	N. meningitidis
21451	M12 240248	N. meningitidis	2	N. meningitidis
21452	M12 240249	N. meningitidis	8	N. meningitidis
21454	M12 240251	N. meningitidis	1	N. meningitidis
21455	M12 240252	N. meningitidis	8	N. meningitidis
21456	M12 240253	N. meningitidis	2	N. meningitidis
21457	M12 240254	N. meningitidis	2	N. meningitidis
21458	M12 240255	N. meningitidis	2	N. meningitidis
21460	M12 240257	N. meningitidis	8	N. meningitidis
21461	M12 240259	N. meningitidis	1	N. meningitidis
21462	M12 240261	N. meningitidis	3	N. meningitidis
21463	M12 240263	N. meningitidis	8	N. meningitidis
21464	M12 240264	N. meningitidis	8	N. meningitidis
21465	M12 240267	N. meningitidis	3	N. meningitidis
21466	M12 240272	N. meningitidis	2	N. meningitidis
21467	M12 240273	N. meningitidis	2	N. meningitidis
21469	M12 240277	N. meningitidis	3	N. meningitidis
21470	M12 240284	N. meningitidis	8	N. meningitidis
21471	M12 240287	N. meningitidis	3	N. meningitidis
21472	M12 240288	N. meningitidis	2	N. meningitidis
21474	M12 240290	N. meningitidis	8	N. meningitidis
21475	M12 240291	N. meningitidis	2	N. meningitidis
21476	M12 240293	N. meningitidis	2	N. meningitidis
21477	M12 240294	N. meningitidis	2	N. meningitidis
21478	M12 240296	N. meningitidis	8	N. meningitidis
21479	M12 240299	N. meningitidis	8	N. meningitidis
21480	M12 240300	N. meningitidis	2	N. meningitidis
21481	M12 240301	N. meningitidis	8	N. meningitidis
21482	M12 240302	N. meningitidis	8	N. meningitidis
21483	M12 240303	N. meningitidis	3	N. meningitidis
21484	M12 240305	N. meningitidis	8	N. meningitidis
21485	M12 240306	N. meningitidis	3	N. meningitidis
21486	M12 240307	N. meningitidis	3	N. meningitidis
21487	M12 240308	N. meningitidis	8	N. meningitidis
21488	M12 240309	N. meningitidis	8	N. meningitidis
21489	M12 240310	N. meningitidis	3	N. meningitidis
21490	M12 240314	N. meningitidis	8	N. meningitidis
21491	M12 240315	N. meningitidis	8	N. meningitidis
21492	M12 240317	N. meningitidis	2	N. meningitidis
21493	M12 240318	N. meningitidis	2	N. meningitidis
21494	M12 240319	N. meningitidis	8	N. meningitidis
21495	M12 240320	N. meningitidis	3	N. meningitidis
21496	M12 240321	N. meningitidis	8	N. meningitidis
21497	M12 240322	N. meningitidis	2	N. meningitidis
21498	M12 240323	N. meningitidis	2	N. meningitidis
21500	M12 240325	N. meningitidis	8	N. meningitidis
21501	M12 240326	N. meningitidis	2	N. meningitidis
21502	M12 240328	N. meningitidis	2	N. meningitidis
21504	M12 240330	N. meningitidis	2	N. meningitidis
21505	M12 240332	N. meningitidis	2	N. meningitidis
21506	M12 240333	N. meningitidis	8	N. meningitidis
21507	M12 240334	N. meningitidis	8	N. meningitidis
21508	M12 240335	N. meningitidis	3	N. meningitidis
21510	2nd148	N. lactamica	33	N. lactamica
21511	2nd153	N. lactamica	52	N. lactamica
21512	3656	N. subflava	11	N. subflava
21513	64/92	N. meningitidis	2	N. meningitidis
21515	F2-A	N. meningitidis	2	N. meningitidis
21516	LNP 3835	N. subflava	42	N. subflava
21517	LNP 405	N. mucosa	29	N. mucosa
21518	LNP 410	N. subflava	25	N. subflava
21519	NP6	N. subflava	40	N. subflava
21520	NP8	N. subflava	40	N. subflava
21521	P6-A	N. polysaccharea	9	N. polysaccharea
